# Supplementary material for: The genetic basis for ecological adaptation of the Atlantic herring revealed by genome sequencing
Source: eLife. 2016 May 3;5:e12081. doi: 10.7554/eLife.12081 (PMC4854517; doi:10.7554/eLife.12081)
Supplement: Supplementary file 1. — (A) Summary of sequencing data used to generate the herring genome assembly. (B) Statistics of the herring genome assembly developed using SOAPdenovo. v1.0 to v1.4 refer to different versions of the assembly. Full description of the assembly process is provided within the Methods section. (C) Statistics for genome completeness based on 248 annotated core eukaryotic genes (CEGs) by CEGMA. (D) Statistics for the annotated protein-coding genes. (E) Statistics for annotated repeats. (F) Comparison of indels discovered using Illumina short reads or synthetic long reads (SLRs) in the reference herring genome. DOI: http://dx.doi.org/10.7554/eLife.12081.021 [file elife-12081-supp1.xlsx]

## Sheet: 1A
Supplementary file 1A Summary of sequencing data used to generate the herring genome assembly.
Tissue	Insert	Read	Raw	Raw depth (X)	Clean data a (Gb)	Clean depth (X)
	size	length (bp)	data (Gb)
DNA
Muscle	170bp	100	30.8	44	--	--
Muscle	400bp	250	8.2	12	--	--
Muscle	500bp	100	17.8	25	15.3	22
Muscle	800bp	100	14.6	21	11.5	16
Muscle	2kb	49	12.9	18	6.8	10
Muscle	5kb	49	11.9	17	4.1	6
Muscle	10kb	49	16.9	24	5.8	8
Muscle	20kb	49	14.2	20	6.8	10
	Total	--	127.3	181	50.3	72
RNAb
Muscle	--	101	11.7	--	3.8	--
Kidney	--	103	42.4	--	19.7	--
Liver	--	103	40.6	--	19.1	--
	Total	--	94.7	--	42.6	--
a For cDNA libraries, number of bases from reads mapped to unique places in the assembly.
b The Kidney and Liver cDNA libraries were strand-specific

## Sheet: 1B
Supplementary file 1B Statistics of the herring genome assembly developed using SOAPdenovo. v1.0 to v1.4 refer to different versions of the assembly. Full description of the assembly process is provided within the Methods section.
	v1.0	v1.1	v1.2	v1.3
	Contigs	Scaffolds	Gap closing	Filtering Dup. removal
N90a	3,442(41,898)	116,901(775)	116,907(774)	185,906(620)
N50a	21,338(9,124)	1,741,397(121)	1,738,833(121)	1,842,407(114)
N10a	74,339(769)	6,094,986(11)	6,093,275(11)	6,093,275 (11)
Longest (in bp)	217744	13053177	13053177	13053177
Total size	750429240	834186444	833630823	808340743
a The format is size in bp(number of contigs/scaffolds)

## Sheet: 1C
Supplementary file 1C Statistics for genome completeness based on 248 annotated core eukaryotic genes (CEGs) by CEGMA.
	Protein number a	Percentage completenessb	Total c	Average d	Percentage orthologs e
COMPLETE	210	84.7	281	1.34	25.2
Group 1	53	80.3	69	1.3	24.5
Group 2	49	87.5	59	1.2	14.3
Group 3	50	82	71	1.42	32
Group 4	58	89.2	82	1.41	29.3
PARTIAL	242	97.6	409	1.69	45
Group 1	65	98.5	100	1.54	38.5
Group 2	55	98.2	86	1.56	36.4
Group 3	57	93.4	110	1.93	57.9
Group 4	65	100	113	1.74	47.7
a Protein Number = number of 248 ultra-conserved CEGs present in genome.
b Percentage Completeness = percentage of 248 ultra-conserved CEGs present.
c Total = total number of CEGs present including putative orthologs.
d Average = average number of orthologs per CEG.
e Percentage Orthologs = percentage of detected CEGs that have more than one ortholog.

## Sheet: 1D
Supplementary file 1D Statistics for the annotated protein-coding genes.
Description	Value
Number of protein-coding genes	23336
Average isoforms per gene	1.6
Average CDS length a	1,495 bp
Average number of exons per gene	9
Average exon length	254 bp
Average intron length	1,602 bp
Average 5’UTR length	193 bp
Average 3’UTR length	665 bp
Number of genes with no predicted UTR	6765
Fraction of the genome covered by
genes	0.46
CDS	0.04
exons	0.06
introns	0.38
UTRs	0.02
a When isoforms are present, only the longest CDS is counted.

## Sheet: 1E
Supplementary file 1E Statistics for annotated repeats.
Class	Number	Total size (bp)
DNA transposon	179526		33319489
LINE	46560		11536336
LTR retrotransposon	46321		7709660
Low_complexity	77614		5810696
Other	4		1154
RC_Helitron	4955		582273
RNA	5		0,480
Retroposon	35		3985
SINE	12188		1558484
Satellite	25183		5637831
Simple_repeat	1765425		97710395
Unknown	2772		341352
Unspecified	273544		80381428
rRNA	261		43373
scRNA	4		0,383
snRNA	159		21214
srpRNA	5		1126
tRNA	993		73203
TOTAL	2435554		244732862

## Sheet: 1F
Supplementary file 1F Comparison of indels discovered using Illumina short reads or synthetic long reads (SLRs) in the reference herring genome.
Illumina short reads only
length >= 20bp	4608
length >= 30bp	580
SLRs only
length >= 20bp	13928
length >= 30bp	8493
Intersection between both sets
length >= 20bp	1170
length >= 30bp	121
