# Supplementary material for: The genetic basis for ecological adaptation of the Atlantic herring revealed by genome sequencing
Source: eLife. 2016 May 3;5:e12081. doi: 10.7554/eLife.12081 (PMC4854517; doi:10.7554/eLife.12081)
Supplement: Supplementary file 2. — DOI: http://dx.doi.org/10.7554/eLife.12081.022 [file elife-12081-supp2.xlsx]

## Sheet: Sheet1
Supplementary file 2 Endogenous retroviruses detected with RetroTector.
ERVid	ERV Locus (nt)	ERV Chain (nt)	Score	Subgenes	ERV Sequence
6	4789	4789	325	5LTR PBS CA Prot RT IN 3LTR	tgtagtattagttagaatacggggtaggaaccttcggtatgtaacccgtgtaaccactaggtggagggcaataaaggaacacagttcttaagatgcagtcacgtctctgcgagtctccctgttataagtacctattgcaaggctaactgaacatggtgtcagaagttaagacagtaagctgcacagtattagtgtagagtcaactgcatattgcacaagtttagagcgcattgtttgcgtgcatattcgtcgagtgaaattagttaagctagtcagatagttagcgttagcatcaccaagacgggagcaacgatggctcattatcaagttaagcctccagagaagttttcgttcaagtcggaagagtggacgaaatggattaaacggttcgagagattt…
7	6768	6054	354	5LTR PBS CA NC RT IN TM PPT 3LTR	tggtattcaggtattttttttggactgtatcgtcagtgtttcttgccgagttacgtgcattgctctacggactgagattgatgcatgcacgcagtattggatttagataacattttggactgaaaaaaaaatattccaggaatgcaagtgaacattgtaaatcaaggttaaatgtattctgacctgtcgttttgatttctcaattttgtttatgattctgtgcagtacttttcagtgatttttgcttttcacattatttttttctgtgcatgttgatttgtgatacaatggcagagggtgtgacatggttagttggggaagagaagggcaaagataatgactctgtgggcgagatcggtgtgggaaggggatacccgaattatcctttcattgttggta…
11	4424	4174	325	CA NC Prot RT IN SU	cacaagataaatcaagaggagggggagtcaatctcacagtttgtggctgtgctgaaacagttatcagaacactgtgaatttggacgttctctaaatgacactatacgtgataggttagtgtgtggcatgcccagtggggcaattcagaaacgccttttgacagagagtaacttaacattgcagaaagcaatggaagtgagtacttcaatggaaatggcaaacaaagatgcacagcagctaagtacatcaacccaagtgcataaggtgtctacagatttcagatacaaaactgtaggtggcaagccatgctatcgctgtgggaaaccagggcaccaagcagaggagtgttggtgcaaagacttagactgcagaagttgtggcaaaaagggtcacattgag…
12	8629	8042	309	5LTR PBS CA Prot IN TM PPT 3LTR	tggaatatattattcattgtattaatagttaggctaactatcccttccaatatataggctaaatggttggccctgaccatattgtttaagtacaaagtaggctataaactcatcatcaaataggttattggcaactatgctgtaagggaactaccatactttgaccagtagatggctgtttagggtcctctttccatgttttgccatcagcctgtgctcccctaagtcctgtcacacaattgttttccactgaaattagcccacttagagtattgatgtcttctgtaagcctggtctttctgacagcactgtgaggtgttaaattgctgcaaattgcaaaatattcctttgttgcctcaaggcagttatgacacacacttgttggttgtatttcaatgc…
18	11951	10455	442	5LTR PBS CA NC Prot RT IN TM PPT 3LTR	tgcttaaagattcttcctgttaaaagggagtttttccttgccccagtcgccttagtgcttgccctgaggggttcaggccctaggctcagtaaagcgcctagagacaccttcaattgttattggcgctgtataaaattaaattgaagaggcgtgggagccgtacggagaaggagggagcctggcctactgtctgacccgtttcatatgagagagagcagggctgatagctctgagcccagaaacacagtaaaagtgtaatttggttaagagttttcagagcagatggtgggtgtgatgaacggcctcccttggcagcagtccatttcaagaaatatagcagtgttgagtcggtgaatggctttggctgggttccaacctcagagggtggcatatcatagg…
23	13628	12086	332	5LTR PBS MA CA Prot IN TM PPT 3LTR	tgagacaccttgagctgtgtgctcaagcgggtgatgtttccgcgttactaagctgcctgattaaatgccccattggccgtaagcataaaatccatacaagattacttgtacattctcttcatgacaagataaaatgactgggcctaaatggaattcagtagatagggactgccatccctaaatgaaactgtgaggctttcatcatatgtgtctacatgtatacatatgacttggctattctatttagaaaggtagttgctgttgaatttcctgcacttcagtcctttgagtatgatgtgtgtgcttgtgcgtgtgtcagctcctcatcgatgaccctgcagggatgtctggaggagtgtatggaagccctggacctttttctcaacaaccacttcagtg…
25	10333	9528	324	5LTR MA CA Prot RT IN TM 3LTR	tgttggaggctttctgacagcatgctatgagtttgcctgcaagtgacaaacaaaatatatattatatttcaacagatcagtcagacaggtaaagccaactatttaagtgaaaaatgaagctgccgcaatggtggcctagaagaaagacaaagagggactgagaaagccgtatccaccacaacaataactatccacaggtgtagaggttcaagttaagaaacaaaacaaaacaaagaataggcagtctcgagcagagttccatagatttttaagaatgtcactaaggatacaaatatttagggaacgtatcaataacaacatgtcaatcaataagacaacttcggaccataaccatggccacgagacagataggtgacactttgattgtcataggccggt…
35	12388	12183	315	5LTR PBS MA CA NC RT IN SU TM 3LTR	aggaagaaaagaaagaagagtgaaagaaggaaagaagaaaggaaagaagagtaaaacaaggaaagaagagtggaaaaaggaaagaataaaggaaagaagtatcttgctgaagaaggcttcgacagggaattgaactaacaaccttctgattagtaaacgacttctctatctcctgtaccaaagcactgtcgcccgaggtagtatgcgcgttagggaacagagagggagacattacatcggaaatcacgctagcaactagcgatttgctttatatcaatcatttttgaagatatgaagttgcctttgcaaatgggaacatgttgtagtgtcttccacgtgcataccaagtttggtgttgatatctgaatgatttgctatgacttcaattcctgtttggct…
38	11987	11464	314	5LTR PBS MA CA Prot IN TM PPT 3LTR	tcatttgaatggtttatgcgagttgctgtgcaattcagggaaaaaaaacattgattattctaaaacaaacaaggacaacatgaccatcacagtgcaatatgcaactttgatcctcagaatccttttattttgtggttgacaccatgaccataccttgtatttatgcttgttcagttatcggtttgcaactataataaatacatttcaaacacaaacccctgtttttttcattaacaacataatacagaaaatgaaaataaacaaatatatatatctatatactttatgtttaatatctactactgtatattgtacatttattttgtaaataattccacttctcagaatgtttgcatgctgttgataaacacatctaaatgtatacaattcaacttttct…
44	6176	6056	366	5LTR PBS CA NC RT 3LTR	tggagccctaggtagactgtctgcattgcctgaatgtttgagtttgtaaatgtttaccacgtgtgttgtgtgaattgttctgctcgggtcccaagcttatgcccacccccattgacagagggaggttcttgccccattagagctgagtaggggagggtgtgggagaccttattcatgtagctcggtgtgggcaattaataaagatatttattttaaacaaactgtcctggtcttctgtgtggagtagggtgtgaagaggttttatattcacctgtgtcgggtggagttaaaggtctcagtttaaacctgtgacacctttaaatggtgtagttggcaggatctctcacacactgctcgcacacaggggtatcatggacagtcagggtgaaaggggggggt…
49	3532	3396	406	PBS CA NC Prot RT IN	tggtgacagaagtgggatatcgttcctgaagacatcactcagacaacttcatctctaagaagtagcccacgttaactttgaagtctcgactgcggtaagcaacaacatcgaaatggcagatggattcagacgtccggaccctctcgtttttgacgagaatgtggcagagcactggcgcaagtttgaaagagaatacgatatcttcattgccgccgcacacagtgataaacctgcccatacgagagcttatatactcctcaacctcgcaggaccagaggccatagagagggagaggtcattcacctatgcgcccgcggtactaggagaagatggcgacgtcgttgttgcagaagaatccagagaggaccacgaatgtctgaaaagaaagtttaaagaaat…
53	2735	2735	391	CA Prot RT IN	catgtgacattttaagacatttgaatcttgcatatttcatttatcttcttcttgtatttgagaatgctgaatggcagggtaaaaaggccattgtgtgaaagaggtctctcatcagagactgattcacctggcttcctgcagcagtcactgagaagccaaactcttttagagcctattgttacctgaaagagatttcttttttttaaatccttcgtttaaaagttacaaatatacttcaatcaatgtgatacatcttttgaatctattgagtctaaagttactcagtttctataaagtaacatttgtaccaaagatatcgtattgctagagcagtcatggtatttagaaataccttagacaggatgtgatgctttaaaattgctaagtaagggataatgt…
54	7542	6770	406	5LTR PBS CA TM 3LTR	tgataaaaaaattgtgtatgttggtgtagcttactctcacgttgctcggtaataacagccaactatagcataacataacattggttcactgcacaattaacggaaggtagtctagccgaatggctaaggttacttataaacatgcaacatccatcaggggggagaacaccaatgaagctgttagcgtttacagctggagtcaagccataggctagttgtgctaagtggtaacactttatttggatagtccgcctacagaggatttacaaagtagtgtacaaagtatgtacttattagttgagattgaacatttcagctgttttgcttttgtctgtagatgttgaacatatatatagagtatgtgtgacgattacattatctcagaataatttaactgaa…
58	5875	5765	460	5LTR PBS NC Prot RT IN PPT 3LTR	tgtgatgtcttgactatgttgtacctgcacaactagtcggcgctgtgccaatgacttgtatgtagctcacccattcaattgatgcttcagtaaactattacagttcaagccataaagacgtgtccgtttatccttcgcattaaccaggtactctaaagtggaaaccacgaatacataacattaattggcgacgaggatgctctttagtttacctgcattgtttcggccgcagtattgactgtgagtggaaagtgaaaagtgaagtttcgccgtgagggaagagttgctagcaaacgctattgagcgtgccaactagcaagagaggacgattgctaacatggcttcatggggattcatcggtcatatcgacgcattcgacgaatcagtggaacaatgggc…
62	9602	9416	332	5LTR PBS CA NC Prot RT IN TM PPT 3LTR	tgtaaggtagtgtatgtgccacgccgctaggcagcgctgcagccgtgtcctgtaaattataacttgtttgctgtgatgttgtttgtacctcggggtgacccgtaagtttcatgaggtctgtggccagagatgccatgagtgagctagagtgtgtgtgcttgatgaatgagatagctgctgagctaaagaaataaatctcgccaccattacgaaacctcctcctcgtctcccgtgtcgaatcctttggacgcccaaccacccgccaaccgaaaccaacatataacacaacgcagagtagcagcgggccgttggataagtggagagagagggttacatctttggtgccgtgacccggatggtggaacaacgagactggtatttcggagcacgtttgcgcat…
77	8650	7984	420	5LTR PBS NC Prot RT IN TM PPT	tgtaatgtttagtactactgatataatcaggacttgtattatgaaatgcacttgaactgaaaacagtagaatgtaccatgcacggcataaagaataaagcactcaagatctcccagacattgtgtatacctggtgataatttataggacaagtacaagtcagaacatggtgtcagaagtgggatttttttgggggaaccaacaaatgacattcaagctggacacaggtgcacaagcgaatgtgatacctgccaaagactttgccacactcgtgcccagcaccccaataaggactgacaaccgtaagctaactggctatggggggcatgcgctgagagtgaacggttactgcactttggaaggcaggtaggtacaagagtaactccataacccggaagtt…
81	9625	8547	351	CA NC Prot RT DL IN PPT 3LTR	ttcacgttcacagcagttcccggggaaagtgtggaagcattcgtcaggcagctttatgagttagctgaaaactgtgtttttggagcacagaaagatgaacagatgcgggatcgcatagtgattggaattcgtgataaacaagtgtcacaaaaacttcaaatgaaaagtgatctcacattgcgcacagcaattgaaatggcgagacactgcgagttaataaaatctcagaacactgaaggagagaaacaggcacagcacgtggacaacataaagtcagttaaaaagaaagaattcaaaagaactggctactcaggaaagacatttataaagaatagaaaaggaacatgcacaagatgtggccgtaatcatgacgatggcgaagaatgtcctgcaaaaggg…
84	5371	5124	403	5LTR PBS CA NC Prot RT IN	tgtaagattcatgatcaagcagctgctgtgaccaccaaaagttggccagcagaatatcccaaatggttatcttatcatggtcacaaaggaaaggtccccacactggatttgcacagacacctggggtcaggaagcaaactgaggtgtgagtgactgcaattaatcatagtatgggaatgggggaggccattgagaaccatctcagtcagagaaaccagattatcatacagaacaacaaaagattgccagacctgtttgcattacaagcctagctcatttacattactaggaggtgtcttaaaacagtatatatggctagaattggagatgcttgttggtcagacctacaccgctgaatccggagtatgttctacgtgcttcgttactgcactttactgg…
89	10411	9192	307	5LTR PBS CA Prot RT IN PPT 3LTR	tacaagctgtctttttgaccatagcagtttcatcgcattatgttgcagacatcagctgacaaaatggtccccttgtcacaattgtccccatgtcacaagttctaacatggagacagtaattattgtacagaaattactatttagaactatatattacagaattataaattattctctgagtgtctatattgatatgaactttccttgttcacatcttgttccctctgctatgtgcagtttgttgcacttactgtacatttgaccttgtctgtgtgtgaatctttacatctgtcctcaataaatgcgaaataaactaacttaaaagtaaccttaatgtccatgtcaaagatgttcaaaatgaaaaatcccaggaaaaaaaagtactaatacattcccatc…
90	3186	3186	374	5LTR PBS CA TM PPT 3LTR	tgttctttgtttatcacttcccttcccttttctgtggctccgcccagattgtgctacccctgattgtcagatgagatacagactgcatagatacctaaagactccagtttcctgctgcaggagagaggcttctagattaggccctctcagcctgggatttcgttgtacagctatgatttgatatggttgtcttgtagttgttgcatttgttttacattaataaatcccatggatttggtacttttaaaaaggtgtttttagtagttgttttgggtcagtggtggagtgtttgtccgccccatagggccactaaagctggggcgtaacgattgggggctcgtcctggattgaacatccatgaggtagatgtttgtaaggttttgtgtgtagctaatggcc…
92	12759	12319	449	5LTR PBS CA NC Prot RT IN PPT 3LTR	aggaaagtagtgcaaagaaatagcctaaacataacaatcttatttgtggtagggaatcattattatttcaattacatgattattttggttaaataaattctttgtaaaatattgtaaaggtgttatggactccactcacttcaattagtttacatttattcaggtggcacaaagtgaactcaggtaacagccgagtcttaacagggaattgactctagggctacataaatggaggcatcgctgggatttgtttagtattctatacctataaatatcacctgaatagatttagttcatgtttaagtcttattttaaaaccttagttaagcaaaactaactcagcacacaagaaggattggaccgcggacatgttattgaggttgccattttacccgaaga…
95	17965	13578	344	5LTR PBS CA NC Prot RT IN PPT 3LTR	tgcgacagtgatcaaggataattatttttttgggctaacaaaaatcccttatgcaatatattccctcaaaatggcaaacttctctctgtcatggtttctataatcattagggggaaatcgtcagtagcaatctacaacacaattatatgcttatcgtgcatacactatagaaactattaaaaagccaattcaattaaatgaatactctcttatttaatttgttatttttgtcacatacagatatgcaatgatgattgctgggtaatatgtatcttgttcgccaatgtcaagtctctatttgatcatgtgacgagacgatacgatatagctcgttttggcgcagaatctgaacgtcaagacctacaagctgactgagcacagtacggtacacttgccgaa…
98	2935	2935	416	NC Prot RT IN	tgccgccgctgcgggaaaatgaaccatagggatgaagactgctggtacaaagatcgtgactgttaccagtgtgggaagaaaggccataccaagcgcatgtgtaagggtaaagccagaagcagccaagacagagaatggaaacagaaaggtaatacaatcaagcgcagtgttaaagatagaaagaagagaattcatcatgttgatgctagaaatgttagtgaaagtgatgagactaaatctgacactgactctgagttgggactgtattccttgtctgaaaaagggaaatattccagaatctctgtgctgcctagagtaaatggaaagaaaatggaaatggaattggatactggggctgctgtgtctttaatttctttgagtcagtatagaagcaaattg…
99	9948	8919	311	5LTR PBS MA CA Prot IN TM PPT 3LTR	tgatcaaattgtatataatataaaacttcatagaaaggtttatagaaggtcatgctttctacattacatattatatatgtaatttaatatcatttcagtcttattgctttttgtgtgttaccataaaacatgcagggtgaggacttttaatgtaaactgttttgaaatttaaaatgtatattgtttttttttcctggcaaattgtgtccttcccaggttcattttttgattgttgaggaaggatgaaactcatctttgctcttctggtcatccttcccttggcctttccctcagagggaagtgaaatctcggtcaccaatggaggtcgctggggcgactggggtgagatggtgatgtgtccccactcttatcgtgcttttggcttcaatcttaaggtga…
101	11202	10405	361	5LTR MA NC Prot RT SU TM 3LTR	ttgtggactagaaggtcctttgttgaagtttgtgtctgccttactggcacctgcttgcccgtttggcgtctgtgttacacctgtggtctctttagaccctttttgagttaagggttaataaaaccacttggaacaaccagcggtctctgcgtgctacatcaatctttgctactaacttgtctatagttcgtaaaacagatccctgcctttcctctggccatgtccactttgcgcttctttcgcccgccgtcatctgatgccagaaggccagcccggcggctcgcccaactgagggcatacttgcgctcgttccttagcttgttctcggtcagtctcagtctcagcttcaaagcttcattctcttttctattcaaagatatttccactaaatagtcgttg…
103	7669	7317	412	5LTR PBS CA NC Prot RT DL IN TM	tggaaatgatgaattgttacgttcaatatataaaccatatgcgcatgtacgcgccgtcaccattttgattgcacttaagagatgctacacatgttctgaataaacagccattcattgttgaaacgcagtgactattgagtcctgttattcgtctaggcgacgaacgccatatggtgtcagaagaaaagtgtgtcgccatggctttggccaagttttccccgcctgagcagttcgactttcacaagcccgaagcgtggccggactggaagcaaaggtttgccagataccgagttgcatcattgctcgcggaggatgacgaagtggtacaggtaaatgccttgatatattcaatgggagcagaggctgagcacatattcaagtcattcacgttcacagcag…
107	13517	13149	347	5LTR PBS CA RT IN TM PPT 3LTR	tgaaacaatcagaaaataacacgctttccctctgattcactgctttctttactctctctcttaattcactttctagctcacttgaccaccactgctctcccttgctcattgagccggggaagaggggccaaatctgaaaggtgtgttaaactgttacaaaaacacatggctttgattcaatggaaaccagtggtggtgcacctccataggtagagaaaaagcttcatagcctggattcaagcattacagttactcagcactcaccttgtaaaacagaaaagcttctttcatcttgtccacctcgttgtctctcttctcgatcatctgctggcatatctttcttgtttcctcctaagggccaataatagtctttcacaataacatttaggaaataaatct…
123	5376	5376	304	5LTR PBS CA NC Prot RT IN PPT 3LTR	cgagtcagtcaaggaatgatcacattaagaatatgttgatacgtcatcacgtgatacttgcgtgacgttcgcggttgttgtatgaactaggagttgagtaaagcaacgttaagataacgctcagtgtggacattcgtcattccattaataagagttattaacactcattacatggtgtcagacgttacttcgaaccgacgatgccgaagtttaatccaccagatagtttctgcttccaaagacctgctgaatggaatgattggaagaaacgtttctaccaagctggaccgggaggatggagaggtacaggttagcatcctcatttatacgctaaacggggaagcagagaacattttcgggtcttttactttctttgaagaagaccaagttcgatgctta…
124	5924	5434	342	5LTR PBS CA NC RT IN PPT 3LTR	tgggtgaaaaactatttccattcaaattatgacactgtaatttacgggttacaaactttctcgctgaagtgacatctgataagacaggatgcccttctgacaaaattggaattacagtatatcctgcacgagcatatgagaaacatgacaaagcagccgctgtgaccaccaaacgtggtcactataatcttccaaatggtaatcctatcatggtaacactggcatcgctgagacacctggggtcaggaagtaaactgaagcgtaagcaacacccaccaattgtagtatggtaatggaggtaggctattggaaaaaagggtcatagaaacttacatatagaacaacaaaaggttgccaggcctgttatttgcattagatgattagttaatttacattaag…
134	7373	6571	328	MA CA NC Prot RT IN SU PPT	cttgggtttacagagcaaactcctcctgtcagattacctatgtcgtgttcacaagtaaaactgaatatggctggattagtacagctaataaacagtcaatacctatgtaattactattcaataaactatgagacgttagccacacaccaagtcaagtcaagtcaagtcaagtacttggcaactgacagtattcataatctgacctcaaagataatcagtgggcctctttgtgcttaatgacagtagatagttgttgtgtcctgtacttttaatgctgcacaggaaggacctatacagtttgtatacacatgaagaagttacacttcctggagatgccatgtgagttctgccttgagtaaagtacctgttggtctagctctgcctactccgtcatttctc…
135	9494	9494	731	5LTR PBS MA CA NC Prot RT IN TM PPT 3LTR	tgggaaattgatacaatcattcctgaagtaataggagtaaaagtttgatatcaatgaaatagcccaacttctgccacaaatggtgtcttatgctaacaagagaggtccacaccctggcaccgctttaacacctcagcgacggccatcaattatagaatgggtaccggaggagaaccagtctgaaagccatcttgatcgcgcagccatcgaaacgcaatcagcaggtctattgttagaaggacacgctgatcttccaaacagacaaatggtcgccagaatcttattcacaaagagaactctctagaacttcattagtatgcattaaaaccacagatataattaatatacagagggtaaaccaagccatccccttttctcaatgagtttgtaaatattcat…
143	11499	10554	314	5LTR PBS CA RT IN TM PPT 3LTR	tgagtttctcagagaattattctgcttcataaaaacataccttcaacaatcagcttggcaacagatgttgcctccttgcctgcatttttggcaatgcaagtgtattcaccattgtcagagagctggacatcaatgattgtacacttgcggtccttgccatcagaggtgaacttgtgcttagggctctccctcaagttgctgccatccttcatccatgtggtgatagcagtggagggtgtgacctcgcactcaaacacagcagcggaaccaactgactcagcctcttgcaacacaatatctttcagtggtttggtgaacttcagaggcactgctttcagtttaaaaccagcaaaggctggctcctcaggaggtggtttgcctccaccaggcctcaatcct…
146	5470	5265	406	PBS MA CA NC Prot RT IN SU PPT	tggtgtcagaagtgggattatggcaaccccttcattaaaggaaagcacacagaagaagttcagaggaacttcatcccaagacgcctcttcaacggtgagctggcccagagaactagcactcaggacctctcgcttgggagagcggacggagcaagcatgccgcgctttctaggcgaagagttacgccccccgcccctagaaggtccacaagctgaagacccaggagcatacagctggccactgcatccgctacgacccgccctctccagagacccagagcagcgacctacgatggcagagccaccccgtcggaccaacaccaagctgccccgctataatggcgagaacccgctggagacatacctggtccaagtgcggctggcagcgaacttgaacggc…
148	11541	10599	367	5LTR PBS MA CA Prot RT IN PPT 3LTR	tgaaatgctgtatcgctttcatctgctgtcaagacctggaaaagtgtttttcattttgtaatatttagtccgggctttgttctgtgtccgtgggctcacacttgaatacttaaggacgtactgaacttgaagggatgaaatatttttccttgcatttatagtgcccaagaggttactgtaactgaagactcaatgtacatataaatatgcatacctttttcatttaaaaccttacaatcctacagaatacatgcatacatctactcaaataatgaagttgtatgagtccttaacatcactgtatatatttttatgttccaatgtagaggagtagtctttgagaataattgtgtaaataaacaagtgttttgtttattaaaatgtttgggttttattgtt…
150	13082	12368	319	5LTR PBS CA NC RT IN SU TM 3LTR	tggaactggctctggcttcgcctccctgttgatggaacgtctgtctgtagactacggcaagaagtccaagctggagttctctgtctaccctgctcctcaggtgtccactgctgtagtggagccctacaacaccatcctgaccacccacaccactctagagcactccgactgttccttcatggtggacaacgaagccatttttgacatttgcaagcgcaacctggacattgagcgtccctcttacagcaatctgaatcgcctcattgcccaggtcgtctcgtccatcactgcatctctgcgctttgatggtgctctgaatgtggatctcacagagttccagaccaaccttgtgccctacccccgcatccacttccccctggtcacctacgctccaataat…
158	11125	9809	312	5LTR PBS MA CA NC RT IN TM PPT 3LTR	tgtgggatcctgaacccacccccagttctcgttaacaggtgaccaccagcgaggtccaccagcacaagctcgaaagagttacaatggaagtaacatcctgttattccatagcttttgcacagaaatattctgtaatttctccattgaacttccctcagcgcagtccttcaagataaaatctgcagacaaataagcttggataaacctaagaattcctcatctgtgtattaatctgaacagatgttaataaagctattttgctaagtatctttgtttcagcacttatttccttttttcactcttttatttttcatctagcgatgcacacttacgtaggtgtcaaaggtgatgcagcacatactttagttgttagggcactgaaaggaacctgtttccaga…
163	4014	3902	308	MA CA NC Prot RT IN	gcccctccaccactaccaggcccgtaggcccaaattatgttgtgcaagattcctcctggcgcctgggttcttaggctgaaggacattgatcgactgtcatggtatatgtatgtgtatgtgtgtgtgttagagattgttatgcattccattcggtttacgtaatgccaccagttaaattagcctgtgcccgaggctcaggagatcagtgcaagggatcagatcagagcagcttgcagaggaaggacgaccatctcctggaccatctcctaagaagacggaccccgccgactctcagaactctgctccacttagaaaagacttagactcagaaaagtacttagtgatatttcttgtctgacaataaatatctctgcctctgatccgaaccgctccagcttc…
167	8028	7537	305	5LTR PBS CA NC RT SU PPT 3LTR	tgcagataattacattctgagcattagcagaacatgctttgtctactgtttacgactaagtacatgtacagagtactgcactgtttccaaggctctggagggaaactgcagagatgttattttcttgcaggaagaagagaggggggaaaaacaggcaattgtgctgtatcacgatctgcacacaatcatgccaattacacagtcagggccagagtcggctctctgttgaaaggccagactgcactttccagtaagagaggagcacgttccgatgggctccaaacagaccgacatcacgctgaaagggcagtcaggattttgattgactacagtgcgttcagaaatcctgtgttgcatatgaatatctttttcagaaataacttaacttgaccctatcat…
170	4261	3663	370	MA CA NC RT	atgggaaactgttctaaaacatccaattttataaagacacgactctatttaaacaagctgaacctgtttaaccataatgtgatatgtgtttaaaggtggcacatgttttaatatcaaatctgttttaacattccccttgcctcctttatcctgatgtattataatacactgaatcgtaaacattatatgcctaatcatgcatgtaacactgtatgttatcaaactgtacatgttttaataacaaatctgtcttcacattctctttgattttaatatctacttttctgcaggggtggtatgtctcccttttcacttaaagaaaagttggttgccaagtggtgcccatgaacatgtccacagatgactgatcctgagtgataccagtccatctgaaagggt…
171	3013	3013	419	CA NC Prot RT IN	cataagagaaatcaagaggagggggagtccgtgaatatgtttgttgctaccatgaaaaggctagcagagcattgtgaatttaaagagtcactaagcgaagtaataagagacagactggtgtgtggtctcaggagtgaagccatacagaaaagattgcttacggaaaaggcattgacactggacagggcagtggaaataagcgtgtccatggagatggcagctaaagaggcacatcagctaagttcaagtaccacactgcataagatttcaaatgaaacttatgaaaagcaattcaaatgctacagatgtgataaggtgggacatgtagcatctgaatgctggagcaaagacctagattgcaggaaatgcgggaaaaagggtcacattgaacgtgcttgc…
177	5602	5002	443	5LTR PBS NC RT IN TM PPT 3LTR	tggaatttggttgctctctcattaaaggttgtactaatttaatgtggccttgcattaagtgataccagtttcccagggtgatgtggacccaatcacacttgcccccctgaagtgtaccttgaggtaccacttttgtggtgtatttgaagaatggacaacaggtgtggaagcaatacagaggtcctcatttgatatcttgttgcctacaagtcacaatagtgtgaacttgagatgaaattcataattacactcattcattttgtaccattacgtttagtactagctcatcttttgtatatttttataccaaaaatatctatgtatttttagaaaatatacacaagcatcagttctaaattacataatattttgatcttaaagtaacactatgcaacaatt…
178	9952	9728	301	5LTR PBS CA NC RT IN TM 3LTR	tggtcccacacatgatcccaaagtaggccttctgatttgagtactttatggggttttttgtttacacgtattcatgttgatcttctgatgattcgcttgttgaggttgattctccattaacagctttcattttgccacctaatagtcactgctgccacggcagatattgttttgttaagctcttcccacagagtacttgtgtgctaataacctaactgaagatctagagcactgatgttgctgtgttgttggacaggttatcagtgagttgtatgaaagttatttataatgtgattatgacttaatattacctgtgatactgttataataaaaactgtgattttctttagattaataaatgagcaatgccttccagtggattaagagggaacctctttt…
182	5141	4870	320	5LTR PBS CA NC RT IN SU	tgtagtgtttaataaggatctatttatctatgtgtaagcactccccatgcattgttctcctattggttattcgccatgcgcatgtatacttttaatgcagaacctcaagtaaaccaagtgatgtttcacgtgtgaacttaatctccgagtgagcctgattattttattaataagttgtcgcatagacacgacaaattggcgacgagaaatctacgaacctaacaagcaaatggagttttaaagttcatggaatgagaagtcgaatggagggaaggagagtgaaaacgaacaacagcactagaggagtagcaaggctaatcaaggatgcgtgattaaacgtgaatagctcacattaagcgacacttaaacggtaaatatcagactgaagatggcttacgt…
198	12053	11274	372	5LTR PBS CA 3LTR	tgcttggctcctacccttgagcgtcccggaacaatcaagttttccctgtcaggcttctgaaacaccctgtctgactggctatcagaatccctgaagtgaaataaagtgttctcatttattcgcctttactgctctttttgatttgctgtttggaggaaaaactttgaccgagttgttgatcattatggtttgtcgctaggaagtaaactcgttgtagttgggttgtttttatgatgccagagtcctctgccacaccagcgttccatgcgaaatagtgcaccagaaaagcggcgatcagtactgttttgcgcaaataaaggctataggcaacagtttatgaaagatgtggtggcaaacattagcctgtatgcgcaccaggcaagaagcgttcaagtttaa…
199	10082	8352	512	5LTR PBS CA NC Prot IN TM PPT 3LTR	tgggaagcagacatgagtcggaggcttgttgataagcaggcaagttgcaccctctgacttcaaagcccagcgctaatctgtgtccctctgacagagcagaacagggagcccatgatatatagggtgtgtaaatgacctaggggtcgtcgccaaggtgaggtcagaatgctggcaaatcagcagatgccagcctagcagagatccatttcagtcaactggctttcaagaattggatacacacacctctagcttactacacacagtattacagtcaaacacacacacaatcatggcacaccactacaataatgaccacacacacaaaaccctggagaaatgccttcaccaagaaccactaccgaggcatgtacttatgctaatatgcacacataccctcta…
202	3206	2876	329	NC Prot RT IN	tgcctttactgtggccaaatgggacatttcgctgaggcctgtccagtaaaagagaatgctcgtcagaaatgaagggagccctggcgagcgcgcttcctgcaaagacctccccaccacttcagaccaccttacccgcaatcgttttttggagtcgtcatcggcaagtctcttcagcactcatcgactccggtgcagaggagagtttcatcgacacagctttggcaaccctgtggagagttcctgtcaccaagcttccgtgccctctcgccgtctctgccctcagtggaagctgctttgccaaggtcacactctgcaccgaaccggtgagtctaatgtaatcactttgaggaagtagttttctatatcatcgactctcctttgaaccccttagttcttggc…
208	7441	6661	547	CA NC Prot RT IN TM	gaaatggcaaacaaagatgcacagcagctaagtactgtacatcaacccaagtgcacaaggtgtctacagatttcagatacaaaactgtaggtggcaagccatgctatcgctgtgggaaaccagggcaccaagcagaggagtgttggtgtaaagacttagactgcagaagttgtggcaaaaagggtcatattgagcgtgtatgtaaaagcaaaaagggacagtcaaccaaaaatactgaacaaaggaaaagtgacttcaggaagtacaaaaagaaagtgcacaaactggaatacatagaggaagatcaaagtgataccccatctgaaggggaagagacagcataaagccttacctggtgaggaggaacgagctcacagttcaggctggatgcatgttttg…
210	4208	4208	323	5LTR PBS CA Prot IN 3LTR	tgttgtgtcctgtacttttaatgcagcacaggaagtacctatacaagttgtatacatgtaaagaagttgcacttcctgatgatgccatgttagttctgccttgagtaaagtacctgttggtttagctctgcctactccgtcatttctcatacattagaacactacaaaattggcgacgagatttattttacttcaaagaaaatgacggctgcaaatgtgcctttcccaattttttttctcccgtgccccggtgagcctgctgtgccgtttaaaacgtggattaaaatctttcaaaactacctggtcgttatcaacgcgaccggagatgcttggccagttgccagaagaagagctgttctcctacactgcctcggtacggagggacaaagaatattctac…
212	3525	3525	316	NC Prot RT IN	tgccatagatgtgagagatatgggcactacgctcggtattgtaggacaaaactcacgtcagatttcccacctccaaacacacagtgctacgcgtgtgggaattatgggcacacggcccaagaatgtaacctgacagatcgtctgcctccctacccataccacccccagtatgaagagcagggaacaccacagggaccaccaatgacaagagagccgggcagagggagaactaacaacaatgtaaatcatagaggtggacaggcaccaccacagagaggcaggggtcgtggaaatgggcaaaatagagggggttggagaccagggaatgcaaacatgcaaggtgtaagcgcgggacccattccagacggatatgacgaatggtaataccactatggagac…
214	12209	11771	312	5LTR CA NC RT IN PPT 3LTR	tggacgtcttcatccatgtgcccctatgagagagagaaaaaaaaaaacgcatcacattgaaatcctgaaccagtagtcaaccagcaaatccttaattgtctgtccatgtaagctacatcagaggacatctaatccattcactcaaacactagtaaacatgttcagaccctcggctgagctgagggctgatggcaatactacgcccccctcaagttctgacacctgataatcgtacaggcccaagcttaaaatagacacagaatgtttgcacatatgagtgagaaactacagtctgtagtgttggagaaaacattcaaaggagccccggcttacaattaggcagcacacaaagcaggcggacgctctgattatctgcctcccagagcgaagggaggctga…
215	15293	14575	454	5LTR PBS CA NC Prot RT IN PPT 3LTR	tgaggagacgcaacactgtaaacccagctgggacgcatgcttccagcactgtgtccatttgatcccctcatacttcagtgccaaatgataagacagtgagtaatgctattaccttgtacagaacttctgtgaccctttaattccaaattagcagaataatgtacagagctcccagacatacagcgtctgtgtgaatgaatcatcctgacattaattgtggcagatctatacctcccgtgtaatgctcttttaagcaattgtgtgtataaatgatcactgaaggaaaggaaaaaaatgaggagttcacattcattgataaagatgtcatattttcaagcaacgacacctgggactaaataattttgtcaaacatactgttttgccctattacaggtgcag…
217	8048	7398	382	MA CA NC RT IN TM	atgcccttcaaggacttcttgccacatacaaagtgaccaagaaaagattagacgaggtagaagcagagagaggcctactgaaagaagagaataattcactcttatcacgacttaatgacggggcagcacacatagaaaatcttcagattactgaaacgcttttgaaaatggaaaatgtgcagttgcagaaagaaatgggaattctcaaggctaataacaacttgttgaaatcaacagtggaagtgttgacaggtgagttatataaggtgatacatagggttagccagttctccaattgcacatctgatattagcagcagcaacgccggcaatgaggaatgttggaagaaacattcagattcacgggatagtcagagccaatattcaggtgtcacggtta…
219	4827	3608	361	CA NC Prot IN	ccggcaatgaggaatgttggaagaaacgttcagattcacgggatagtcagtgccaatattcaggtgtcacgattaaatacccaatggcaccaattcactccaccactgtgcgtaatggagcaagtggagatgaggttatgtcacacacaatcaaatgccttaccccctcagagttagaagtagtggtaaagagtgtgggaaaatttgaacctgggagacaggatcctgtagaatttctctccagtctggagacctgcgtgaacatttacagattgacagattttgatgcttgtgttgtgttgagcctgtgccttccgtctacattatctagagccttgacagttaaagtaaagaataggatgggaaataatcaggaccgaaaaaaagcactactggagg…
223	5987	4332	376	MA CA NC Prot RT IN	attacccataaacactctctgtctcagatcacgttacagggcccatgttgtgaaccccctagagcgagcacaaggaagaaaccttcaggagaaccaggctcagaggggggagccatctgcctgaggccagcctggtgctccaatgggtatttcaccaacacacacgcacttgacagctcattgagtgtggtggcgtagaggtgtgtgtgttcagtgatgaatcagtggtcagtaaataatgatgggggattaaaaaaaggtcaaattcatgaaacatttcaaaacatgtctctgatgttaaatataaatctgtatcattatatttgttcccactatgagtaactacagcacttaaccagtttccaaaggagctgtgtctggagataacgccagtcgaag…
224	6115	5763	361	MA CA NC Prot IN	atgcccttcaaggacttcttgccacatacaaagtgaccaagaaaagataagatgaggtagaagcagagagagacctactgaaagaagagaataattcacgttaaatcacgttttaatgatggggcggcacccatagaaaatcttcagattactgaaacgcttttgaaaacggaaaatgtgcagttgcagaaagaaatgggaactctcaaggctaataagaacatgttgaaatcaacagtggaagtgttgacaggtgagttagataaggtgatacataaggttagccagttctccaactgcatatctgatattagcagcagcaacgccggaaatgaggaatgttggaaggaacattcagattcacgggatagtcagtgccagcattcaggtgtcactgtt…
230	6899	6670	404	PBS CA NC Prot RT IN PPT	tggtgtcagaagtgggattatggcaaccccttcactcacgggaaagcaccctgatgaagttcagaggaccttcatcccaagacgcctcttcaacggcgagttcacaagctggagaaccgggagcgtacagctggccgctgcatccgctacgacccgccctctcaagggactcagagcagtgacctacgatggcagaggcaccccgtcggaccaacaccaagctgccacgctataatggcgagaacccactagagacatacctggtccaagtgcggctggcggcgaacttgaacggctggtcggcggaggaaacgggagttcaggtggcgctggcactggaggggaaggccctacaggtactggtcgacctgccccccgaagaacatgcaagttggcccg…
232	6937	6690	390	5LTR PBS CA Prot RT IN PPT	tagtttaattatggcatgaacgcaatttctaattcacgtcagagttacgtcaatgtgggagtggttcttcttaataaagggtgctcacaatcaatggcaggtgtgagagtgagaaacagagacaaacggagacacagcgagacacagccacgttagtagcaagagagcccaagttgagcctggaggagttcgatagtaaattggatacgggtcatattccctaacgcaaagagtgccggagttcgtggtctggagaaatccttccgacgcaacacagaaaaccacactgagaagccgacattgggaaaccacactgagaagccgacgttgggaaaccacactgagaggccgacattggaacacccggaattccctcacggagattaaaattgttcgtca…
234	11978	11119	362	5LTR PBS CA NC RT IN PPT 3LTR	tgcacagtacgcatacaactgcagacaggaaggccttgctgctcacaatggccatttgaatgctaataaacctggtgtcaaagggcagaatacagagcataaaataatggaagaaatataactcacttctgttcaatggtgacacaaacaggaaaacttaagcatttggttttatcagtgtgcttcagttttgtattgaagactgatgatgatcacaaccatcatcatcattctaatcagtacttcaaccggattctcatgtgtgttcattttctctttctgtttagctcctgtgactctggatcccaacactgcacacccatctctcatcctgtctgaggatctaaccagtgtgacatacagtactgagacagagcagcttcctggtaacccagagag…
238	8430	7747	396	5LTR PBS CA NC Prot IN	tgtaagattcatgatcaagcagctgctgtgaccaccaaaagttggccagcagaatatcccaaatggttatcttatcatggtcacaaaggaaaggtccccacactggatttgcacagacacctggggtcaggaagcaaactgaggtgtgagtgactgcaattaatcatagtatgggaatgggggaggccattgagaaccatctcagtcagagaaaccagattatcatacagaacaacaaaagattgccagacctgtttgcattacaagcctagctcatttacattactaggaggtgtcttaaaacagtatatatggctagaattggagatgcttgttggtcagacctacaccgctgaatccggagtatgttctacgtgcttcgttactgcactttactgg…
240	10302	9862	380	5LTR PBS MA NC Prot RT IN TM PPT 3LTR	tgccgataacctcagacggactgcctaaggagcatgaaccagtgatcctggactactcactggagcaggtgaatgctagtctccacagcagcaatgggaaacgacatttggccagtgaaaagagggttaaggtgtcgaaggagctctggcgggggaaagaacttcctcatgtgtggagagcagccaaggccaaaaagctgatgtccatgggcgaccctgagccaagccacctacctagcctacctactctgagaaaggcgaagcaagatagaatagaaataaggagttgcagcacaaagatccggtcttgtcactgcagcttctgaaatacagtgcctgtttgagtgggagcatttttgacattgggctggacaagttattatgccactaatggactcc…
241	6178	5960	372	5LTR PBS MA NC RT IN PPT 3LTR	tgccaaggtaaattagctagtaactgtcaatgataattagctaatgttaactagttattcgaatatattagccaacgttaagttaacttcaaaggggcagtcgagtgtataggttgtgtcagcttggataactagctagtcattttcgattgaaacctcccgtttggcttggcaaatgagttccaaaacttttagctagctaacgttggctaactatgaggtagcatagctaagttatactagctatcgataactagctagtaaacacattgcagaatggactataggacaggccacgcatgacattaatcaagaaaaaataaatgaatatgtgattggtttacatatccttgtctatttatgcaattgttattagcactactttcaactctcaaacta…
242	7061	6480	302	5LTR PBS MA CA Prot IN TM 3LTR	tgtgcttcttccgaccttgtgcaaaacttccatccttgcctccgacgtgagaaatccaccacgtggttttccctgctgaatgctcaacttctgtctatataaaccttgtgcgatgtgtttatcattgcttcactttcagccttgtgctgggagtgagcccaattgttgtttgtctaataaatatacttatgcagctccggagtcctgaggtaactaggctgaattttcacctaacatatttgggggctcatgaccgggattccaacaacctcatcgactctacgctgggctaatcatcaggacctaaaccgtacgaaggagtacgagactccgtttttctaaagacctccaacttgaattggaaggaggccagggcctgccagcgaggagagccgagag…
243	12546	11632	326	5LTR PBS CA PPT 3LTR	tggttgtccagggagaaaaaaaaaagtggatttatttacacacaggacaaagacgaaatctggtttaaggtttgaacgcattagatgacaatgtttgatggtcagaaatggagaatgtttgggactccggaatagattcggactgattggctgacttactgaggctttctcttggacatgccaatgggaggcgatattacggaatgactgacaccaaacagatcgtatgcattagccacagaggtttctattaaacattgtgggtggagtgtttcaaagtaaacgctttctggttaataaatcgatcgatatctgagagcataggggtcatggctttttaaaggccctctgttagtctttcatgttaactgagagactgagagtggcctgaagaccatt…
248	4548	4548	369	5LTR PBS NC Prot RT IN TM PPT 3LTR	tgtagtggaatgtcaggccactagggtgcgcttgaccattgagtaatgactgatgtacgaggctggatatagttaataaagtacgtgtgctgctgaagaatacacgctgtcgttgctgtctggtctaacagagctagttcacatcataccacatggtgtcagaagatggtgatgataatgtgagtaaaacgaaagtgcaattggaactgtcaagaagacgttagaatttgcctgcagtggtgatttagcaagttgctaagcaagagaactagctgctagctcgttgacttgtcctcataagaaaaggagagggatatcgtcagattcataggtcagaatggaccagatattttctataccgcccccggcaagcttcaattttgatgagccaaacagttg…
252	6898	6524	355	5LTR PBS CA NC Prot IN TM PPT 3LTR	tgttgtgttctgtaacactgttctattgtgctaccactaggaggcactgttccgtaatgaatggtagctaacttacgtgcagggagcagaagaagagtgaacctccttgatactagacatgtacttttatactgctggcagttatcagtaaagctttgaaataatatcctgcttgccgttattctgaagctccactacaccacaaattggcgacgaggatttttctgcaattctgacaagatgtctgtacacgttcctgcgcctgcagtgttttttgccttgtccgggagagccctccatgccgttcgagacttggctttgtatgttaaacaactacatgctagtgataaatgcaactgggaatgcttggccaacaacccgcaagagagctactttact…
254	5557	5080	360	5LTR PBS NC 3LTR	tgttacgactcactgcgcctctacagacgatgcaatggccatgcatggcctgtaggacgtttgggacgactgatgactgattacccacacctgacgaggtgtagggaataaaaggatcaatggacacctgactctctggctcaggatatcgacgtctaaacccctagacacgttgcctttgtatggagaatgtagtgaactgaagaaacgcgtgcttttgtagtaaaccttttcgttgtctgcctccgttgttatgttgcggtcacgagccggccgtaacataatacttgggggctcgcccgggatagtgttgtgttcggaggcaggattgtaggtgagagtattctaactgtgtgtcgctgagttaaacagcgcaaactcctgtagttaagagttctc…
263	11476	10648	347	5LTR PBS CA Prot IN TM PPT 3LTR	tgctttttagaatagtaagtgaattgtaggaaaataaagaggaagaaatagtgatctgggcagtataacatgaacattctaaaccctttgttgctgccccagatttaaaagaacacattttagccatggcaacttcatatggaatgtttacttgcattctgagacaaagtagaatcttcagtgatttccatagagctgctcagtttaatttgagttttcaaagaggatagttgtgaaatatgaagctgtgatctttttagctgctgcctaccaatgccggaggttgaagaaacaaggttgaagaaccttgtgatggccatccctgaagtgcagagtgccgagatatccttcattactgtctctggatgaggggaaagagagaagtggagatgcccatcc…
264	3443	3443	365	CA NC Prot IN	ccggaaatgaggaatgttggaagaaacattcagattcacaggatagtcagtgccaatattcaggtgtcacggttaaatacccaatggcaccaattcactccaccactgtgcgtaatggagcaagtggagatgaggttatgtcacacaccatcaaatgccttactccctcagagttagaagtagtggtaaagagtgtgggaaaatttgaacatggcaaacaggatcctgtagaattcctcacccgtctggagacctgcgtgaacatttacagattgacagattttgatgcttgtgttgtgttgagcctgtgccttccgtctacattatctagagccttgacagataaagtaaagaataggatgggaaataatctggaccgaaaaaagcactatcctgcgt…
267	8549	7802	676	5LTR PBS MA CA NC Prot RT IN TM PPT 3LTR	tggcccgattgtgaaagaaatatttctttttaattattatcatgatgtgtgttattttgatattagtttgttaaatagaagtctcagctgtttccattgttctgtgagaggaagtgtgaaactgtgaggacagatggggaacagatggggaactcagaagtgtcatgggatgtttaggttaagactgatttattgttgtaagacccagagtcagggtttttgggggtcttaggtaaacattcttatctctgggaaccagggacgagaggatacgaccatgggagtgtcatgtctgtgttctgtgatattttcttgaataaatggtcaggcattttactcgaggggcagtgtatgtgggaacagcggtctgaaaccactacactcctctgggccagagta…
272	4393	3687	355	NC RT IN SU	tgcttcggctgtggccgctctggacactgggctaagaattgccccaatgctggagctcgtagtggaggaggtggtggtggtggtcgtggttttctgtttcttcgtctagatcttttctgctaccgatgtggagaacagggacacattgccagggactgtgaacagaccgaggacggtgtgtgttcttacttgtcaagtatattttttgttaaagggagaggtggaaatagtagtagtttagagtgctgtcctacaagaatgagagttaagttgccatcagtatgcaagcctctcagtcttgaaagttaattactgaacacgttctctgtgtttgttcccacttttagcgtgttacaactgccacaggagtggtcatatttccagggactgcaaggagcc…
275	3799	3469	313	CA NC RT IN	gcgctagttgcttgaaatcttgataatatagtatcccaaaacttggccatgaacgccatctccaatgtctccaattgcgcacagagcgcagccccttcagagcgcgtgtcccttttttgcacacatttgaatctccaaatactgtgccccagagactgcaataagtcaaaatatttgccaactacattgctacaggcttcaatacggttgactccgaccagatttaaagaatgggcagcacagaggacatagtgaatcaatggattcctcttctttagatgcgcctgcaatccgttgtattttccagacatgttagaggcattgtcatacgattgtccgtggcagtttgccaagtctagtccaagattgtgcaccattgagacaacacagtctgctaag…
276	15320	13863	395	5LTR PBS CA NC IN PPT 3LTR	tgcatgtctgggttatatttctgatgaaattcacttcctgatggtgtcttacattaaatgcgaactcacagttggacaaccggacaacagtttatactgcagaaattactctactctgaccaaaaggatgtccaacatttgtgttgtgcagccttgcttccacaggggggcagtcttgttcaaaacaaatctggccaaaccagagagaatgagagtgtgactgcagcagtatatttcatattattgtttttcacagagcttccttcttataagccagtcccatttctctggttgttcggctcatcaggcacaggtctttgctcagttaacaacctgacagcctgtgcatcatcaaacaataaaatgatcaaacttcctgatcagtacgtaccctaatct…
277	7532	7090	490	5LTR PBS CA NC Prot RT IN TM PPT 3LTR	agagaaacgtatgtgttgcgctgttgaactgacaaatgtgttttgcatgtgttacagtaaacatcacttaataaatatatgtggatcaaaacaaatccagctctcaatctttgagggtgttacatatttggcgagctagccaggagaagcagcgtgaatagccatccacgtccagcttcatattaaaagacaaacctagaagagaaaattgaagacctaaacagagaataatggagtatgtacaggatcaagtcagtaaaacattgctaactcctgagaagcctcagctagttttagtatgccagcatctaaagtgtaaggagccagagaagggagggttcgagagccttgcaagacgtgcccttatccggctagcagagaacactttagaggaaactg…
279	2042	2042	322	CA NC Prot RT	acgggcttgtgcttcgacgagagcagcgaaagttttgaaacttatgagcaacgttttgcacagtttgtggaagccaacggaattgaaaaagaaaaacgaagggccgttttcttatctgtggtaggtgcaagactttctcattactcagagacttgctagccccgaaaaagtcgtctgaagcttcatatgatgacattgtaaaagctctaagggaatttcatgtgccaaagaagaacgagttaagtgaacgttataccttccgtgcacgaaagcaacaaaatggagagtctttgtcagaatatattgccgcgctaaaaggacttgccgccacatgtgaatttggcgcgacgctagaagagcagttgcgggatcaactagtttatggaatcagcagtaagg…
281	11232	10326	336	CA NC Prot RT IN TM PPT	gcagaagtgacaatgaggaaaagggaacatccagcagcctttgcagattggttaccggaagcttttaagacatgcagtgggtaccctgacatcatgactgaggatgttgtctataaatttgcttagatcaacaaaagtgatccccagactcgctctgccatagaattacttgtgactcatctctcagacatttttacaataaccaggccacttctaagaaatcccacccagctgcagcaataggaagtaagcattccatacagaacaggagacaaagaaggccagaatcctctgactggcaacacagaggtaaaagcttcaggagaagcaatcctgtgggggttatcatatgctatacatgtggagaggatgggcacattgtgagacactgccatggta…
283	14138	13641	340	5LTR CA Prot IN TM PPT 3LTR	tgctctatttgtggctgtgggtcggcattacttagccaatagcatgtgacgtagacaggtaactggaatttggctgcaatggatgttgaaatggttttggtcacaccgagtgtgtcacagagaacttgcagtcgtggttctcgtggttcctggaacaccaagacagacatcaccgtcaattcagagctttgttgaaatgtttgttttacctgggaattatcaacccaatgaatctctccaatgcaaagtgaatcatgattgtatactgtacctcgttcagtgtttccagatgaagattcttcccactagcaggacgggcagcctttacccagaaagtgctcagactcaagccctccctgtcatgttcttccacatagcactctcctgggtccacacagg…
285	3143	3041	366	MA NC RT IN	atgccctttaaggacttcttgccacatataaagtgaccaagaaaagattagacgaggtacaggtagttaactcttaatgacagagcggtacacgtgaaaagctttcaggtcaatgacacaattttgaaaattgagaaagtgcagttgcagaaagaaatgggaattgtcaaggctaatatcaacatgtcaacagtggaagtgttgtcgagcgagttagaagaggccaggtctgtatataattacttgatgaaaaacagcttatatatggatacccaggtctccaactgaatattctgacattggtagcagtaacgccggaaatgaggattgttgggttaaacactcagattcacaggatagtcgccaaagttcaagtgccacggttaaacacccaatggc…
286	7229	7229	423	5LTR PBS CA NC Prot RT IN TM	tgcgcgttgcaaactaccaggcacttcactatctgtataccggtattcgagttataagtaaatggcaaacagatgtatcttctctctgtctccgtgtgcccttccttcacctacaaatattacagtggcgacgaggtaacgaagtgaatccacatctgtgatgaaagctaaaggtgtttgatgagtataacttctcctaaatgcaagatttcgcatgttttctggttcggaagaaaccgtaaatgctagctgctgaaatagttttcgatgctaagcaaggcacaacatttgaaagcgcaagagcgccctcctgtggtgagtgactgtaacaaaaagggaaaattgtgttcaagacaaaaaggaagtggtttaaattgacaaagaaaaacggagattaac…
287	10872	9992	305	5LTR PBS CA Prot RT IN TM PPT 3LTR	tgcattagcttgctatgatatctataacgttcttggcaggttttatgcaatttattgcagagctatcgacccgatagtggaaacgcaagtgtttattgttctcgtggcttgaggccccaggccattggccctggtctgcctagctcacacgagctggtcactgcaaagttctcatccaacagatcaattaaagttcctgcactctcatttatgcattaactcctagaaagttttcagacagactatagatgagcagatacaattataatattataacttagtcatacattttaactatgaatgcaaaaaataacagaaaaagaaagaaaacgatctgcctaagataaccaatattagttgttatgaataaaaaggaaatgtaattttccaagtagagat…
288	8668	7852	433	5LTR NC RT IN SU TM PPT 3LTR	tgggtcgtcccttcccccggggacatggttgttccccaggtaccgcgacccgccgaactcctcatgctgccagtggcagaagctctccagggacctctctccatggtggcccgagtgagaacctggttgtgtatattttgttagtggggaaaatagacatgactattcagcagggacacacagagagaaagttgtttttttccacaagcctgtgagaagaaatacacccttcacagtaatttagattggatctctggggcccagtgagtacgaaggagccagcaacaaaacagaggggggaaactctctcaggacaggagtaatacagcagtgaagggtgggcctccgttctgaacagatttagagctcagaggttcagcagggtcaagcccggcagga…
290	15513	14527	305	5LTR PBS MA CA DU RT IN PPT 3LTR	gggattctacctcagctgagatctgcagaaggtcagcagggactccatgtgtctccaggaaagtgagagaattgtcaacagagtaaaagtgaaggttggcagggtgaaaaaaagttcaccaccaagaacatcctctgcagaagacctggcataactatggatatgacacggcctggtaccaccctccatactgtggcagtgatctgggagaggactgcgtgtgggatcagattcaatgtcattggtgttatctatccaagacagcatcaacctggcatgtcagatgcccaaaacaaccagcaattgagtaatagttttttgacagcattgaattaactattgcctattaactgttaaatatgtaaaggactgagtgggtagcattcaggtgggaggggc…
291	3077	2968	382	CA NC Prot RT IN	ggctcagcaacagacaagtgcagaattaacaattgaactgtatatgagggaaatacatcgcataataatagaaagaaagccattctacaaacaaatgcttttggaaatgcaacattaatgcaatgttttcagactttagaagcaggtcacaccatatgtccggtgagtgattctcgtctttcctggcgatctcccgctcctcaccagcgcctgccgcggattcggaggagccaatgcagttgggtcggaccaagctcacggcagaggagcgccaacgtcgtatacgtgagggaaagtgcatctactgcaggcagatgggccacttcatctctgcatgcccattaaagagccagactttgttgaggaatgcactggtaagccacactacattctcttcat…
292	7045	6936	495	5LTR PBS CA NC Prot RT IN TM 3LTR	tgtgtgaagtgatcacgtgtgacatacataagattgtagtggcattgtaacctgaatgtaaacacgggattgtagtggtacgtaattgattacacatgagtggtgtgacgtgcaaaaagattagcccaatcaccttgttctcgtctgtctacgtggttcgttgtccgctgattactgttctctccctcactttagctccaccaatccgtgagcctgggacatgattgaacgctgcttaaagctagaaccagcacaatccgacgttgtacagggagcaccggaatcaacaagcggcctggtagcatacaagtggctttttctcctgttgggtatctctctcgctcttccgtgtatgctgttcttcccatgccgacttcgctacaggttactacttttacc…
294	6966	6260	425	MA CA NC Prot RT IN PPT	gtcccccctcctgccctgcaccccacgctcacaccggaggccaggctgtagctttagcagcctccctctatcacactacatggatttaagtggggtgctaagacatcccctttgcatttttatggttctcattgaggcaggataccaagccagcttagcagagagccagccacatgaagaatgcttaacgaatgtcaatcaggagcaggagaagtggagggtgactggcgggaaaggctggggctgaagcaggttctcctgagttctgcttcctatctgtgtgtcctatcagggcctccattgattataagaaacaggaagtcattaatatgaggcagctcaacaagaatccaggaaaccatccatagagaatcaccatgttgaggggaaaaagagaac…
295	6277	6277	508	5LTR MA NC Prot RT IN TM PPT	tgtcacatccgcgcacggtcgccagtcctctagagggcgacactcatcctagagcacatagcactaaccttttcttctacactgggctacacctgcggtgatcaccacttcctacttaagcactgggtgcccttccctcttcactctgtcatggagtttcgtgagtacactttctcttgttccttcttctctcaggaagactttgtttgtgggtcttgaccccgtttgtgtaatgctaatgttatcgcgggttagcttagcataagctaaccgcgacagccattgactatcactagtgttgtgcatctacgccgaagggaatacttctttcttgtggatcatactttctcttgtggattacctcatatggattaccttctgttggactaaccattctac…
298	10639	10065	401	5LTR PBS NC Prot RT IN PPT 3LTR	tgtgtatgtatagatctactgatcttatgtataaacaacgagccacctcaccacttggcaaattcacactatgccactgctgagcattactgcataacccaaagcattcactgtcgtgtaccaatagcataggtttatggcatatcaactgacattttacctggttttccatactacacatttttgtttatggcatatcaactgacatgttacttgtttttccatactacacatttttgtttcacaccgacccaacagctttcttctgaaagacaataattggtctgtgtcgaattaaaatctaaattatgactaacgttaagactgtttgctataattacagctttgcagacctttgacattctagctgtcagtttttgaagatgttcaggggaaatg…
305	13768	12799	313	5LTR MA CA NC Prot RT IN PPT 3LTR	ggccataggcttcaatcaaaagggtctctaaaactgatttaaggaccaaatatcattctattgtatttcaaaacatgaatgaccctgatctttcaagttgcaggttacaccagattgaggtaattgttatgatggtaatgcaaggacagtatgtcataatacaggtaagcattatataatgtatgtaaaacaattaaaaacttttttttttatccattgttgcatatattagtctcttctgaaattatattaaaacatttcacattcacattaacagttccgtaattgaacaattcatgtctgaatgtactgttactgttgggcaatgtttaatcctcaatcagatggattttaccccgaacagcaattcatcggtatggaggtcgttaaagcatgctc…
312	13480	13188	383	5LTR PBS MA CA 3LTR	agccccccccccccccccccccatactgtgtgtgccatcagatgcaataacttcataccacccactgtggatttacattcatcccagaggcttcagataattacattcccccacctgagatgaactccagaggagtttgccatttctctgtgctcacagagattgaatatatctagttttattgggggggggtgcatatttgcactgactggacaagagtatgaatataaagacttaaacgaatatggagaggctccaggactggtgtaaggctccattagaggtcctattgggaagggataccacaggaactacatggaagacagggacagtagtaggtgagcaacaaggaagtgatgccataaggatgatgtcaagtaggtttgttagtaggagtta…
316	8007	7774	448	5LTR PBS MA CA NC Prot RT IN TM 3LTR	tgtggttttccatgccggcttttgtattttcttttatatctgtatgcatgtccctgtttgtaagaggtgactgtaatttcaagtgaacacatgcctaaagttttgttaaactagggagagtttttgacagttactattttgtgtggcgtattattagctcccttattgataatttagtttcaactgtaagttgctgtgttattgcagttcattgattagggaggttgctattttcattattgacctagtgcccatatcaattgagtttgctatacatttcttcaatatagtttaaatagcctaaacataacaatcttatttgtggtagggaatcattattatttcaattacatgattattttggttaaataaattctttgtaaaatattgtaaaggtgt…
320	9023	8917	460	5LTR PBS NC Prot RT IN SU 3LTR	tgttatgtacgaagcagaatgtgcttcgtttatggtgaccaccaggtggcacctctatcctgtataaattcacgttcctaataaaccaggctagctaaattgtagaacaagctacaaggtctcgtgtcgctctctgtgtgtgcatgtggatgattgcatgtagttaaaacataccgggaacctgacataaattggcgacgaggtgcgtagttctgaagacggaacaaaagaacaaccacgttggaagctagcttgtgagctagcctgtagctgttaagaggtgatgagccaatcttcttccgaagactctatcattgaagtgcaatccattgaaagcggacgcatcatggctggaataattggaaatatggatccctttgatgataccggtgagcaatg…
330	4762	4656	397	5LTR PBS CA NC RT IN PPT 3LTR	tgttatgttcaaggaactacttgttacaggaactattttatgtgtagtaatgcctgcactacgttttacctgagccgcgtattaataccgttttacagtgatgcttgaagtgatcctgttttcctaaagtaaagagttcgtgaactatattctcctgcatggttatttgttagttaagggtacaaacataacaattggcgacgagactggactgaatccatatgtgcagtgaaagtaacacacaaaaaaaagtaattgtcgacatttttaacgtctgtttttgcctaccctgtggatgctaagctgaatcaatgaaccagcaatgctagctatcgtcaaccacgaccggaggaggggggcaaatggacagttttgatagcactgtggaagactgggcta…
333	13719	13033	384	5LTR PBS MA CA NC Prot RT IN 3LTR	aggagcaattgccaaaatgtattatactggggactgtctggacacttcatgagggctttgcgtatcagctctctgtatttcaaaggattaaagccttggagtttcagggctaagtggaccatcacctcagcgtcggcagggtcgaggtccaaggctctctgtaactgtttggctgcaagactgtcttcgggcgcgaccttaaaatccgtcctgacgagctcctccaatcggtaaaggaccaaagcatagcccacgttgtaggacacactgtcaggctttggtcagagcccaggtgaagtgacactccagctgcagtagcttggttttcaaagctctgtcatcagaagggctggaaagacataaggcatcagtgtgttgtcctcactgcagtgtagcaac…
336	10065	9272	307	5LTR PBS MA CA NC RT IN TM 3LTR	tgaaggggaagtagtagttgtcccctttgaattctgcctagcaacagctgcgtgctgacacaaacaaagacagatctacgccagtaacgttgatgcttgttagttagttttctactattttggaagttttttcatttagcctacgatgaataatgtagattatttgctgagggtgccgttcagtacattgcctgaggacgagcaattagaaataaaacgtttgggaccacacagaccagaagactttatcctgctgcagtctggtgggaaagggactcgaactttcaagacggaatggtacgacagaaagacatggctaactgctagcacctcaaaacgagcactgttctgtttcccatgccttagcacctcacactgttctgtttcccatgccttctt…
343	6575	6067	378	CA NC Prot RT SU PPT	cacaagagaaatcaagaggagggggagtcaatctcacagtttgtggctgtgctgaaacagttatcagaacactgtgaatttggacgttctctaaatgacactatacgtgataggttagtgtgtggcatgcgcagtggggcaattcagaaacgccttttgacagagagtaactcaacattgcagaaagcaatggaaccgagtacttcaatggaaatggcaaacacagatgcacagcagctaagtacatcaacccaagtgcataaggtgtctacagatttcagatacaaaactgtaggtggcaagccatgctatcgctgtgggaaaccagggcaccaagcagaggagtggtgcaaagacttagactgcagaagttgtggcaaaaagggtcacattgagcgt…
347	6557	6557	313	PBS NC Prot IN SU PPT 3LTR	tggtgttagaagtgggatctgtggcgcccctagaggaaactggagagaagaggtggaagaagaggtgcgaaggtagaacgcaggctcgtggcacatggtgcaggatggaccaacggctaggccgaagtgacgaagaggagggcaagtaagcaggagcaaagatggcgcagtgtgcagatccaactaaaccagctccgtgatgatgttgagcaaaatctgccactacgtccagcatcttcgccgcctcagaaagatctacagccaccactgcagcctcagcaagatctacagccactgccgtcgcagccacagccagatcagcagccaccactgcagcctcagccccaaccgccaggcaatgcaaaccggaacagagatggcgccactccagtggcatgg…
351	8759	8547	627	5LTR PBS MA CA NC Prot RT IN TM PPT 3LTR	tgatggagataattacaatcactgttaatgacttaagtatataataatcaagtgccctgtattaataattaccttatatgaatcatatgcctagacagggtcgaaatgtgctcttgaccgtgggaagaacagacatccttgcaagacaagaagctcagtcgaggacttgactgagatgttaaatatttatggcgtcagcattagataaatattgagtatataaaccctgtgcgatgttagtgaaattgcttcactttcatccttgtgctgtgagtgagcccgattgcaattgttcttgttgaataaatatactgattgacaactccggagtcctgaagtaactagggtgaattttcacctatcatatttgggggcttgtgacctcatcgactctccacg…
374	12558	12441	301	5LTR PBS MA CA TM PPT 3LTR	tgtaatattgtaggaatgttagtagtaaatgagtaggtttaatatgggtttatctaattcagtataaaacaaaggggttaggagtattatttgaatgggaagacggggctgctttgtcttatgataaataaaggctgggtcttcgaggtactatgataggtttctgattggtggagtcaacggggaggtcataggtttcattggttgagcagtcagcgaatggaggcattagggggagtgttagtgttaggtttaaatgcctaagcgggagatattttggtcagagcgtcttcgaattcattctcatattgttgtttagcatcttcaataaaccttactgaaatactctacaatcggctgtctccacttcgacattttctggtacctcgcggtaattgt…
377	4839	4599	316	CA NC RT	gtagtctgtgctaacattcaagtgccacggttaaatacccaattgcaccaattcactccacaactgtgtgtaacggagcaagtggagatgaggtgatgtcacacatcatcaaatgcctcaccccctcagagttagaagcagtggtaattttaacctggcagacacgatcctctagagttcctcaccagtctggagacctacgttgacatttacagattgactgattttgattcttgggttgtactgagcatgtgccttccatcttcattatctagagctttggcagatagagtaaagaataggatgggaaataatcaggtctgaaaaaagcactactagaggttaaaagttagcagaagtgacaatgaggataggggaacatccagcagcatttgcaga…
387	1598	1598	360	IN TM PPT	tatagcgataatggaacttactttgtaaaccaagtgataaaagaaatgtgcaaaatactaggaataacacacaaagtacactgtgcctatcacccacagtcagcagggctggtggaaagaacgaacggaacgatcaaaggaaaactaagaaaagctatggcagaaacaggaagaaattgggtagactgtttgggtagactgtaaaattgtcaatgcatattactaagggtcaagggagacttactctatttgaaatcatacatggtaaaccatgtgttagaaccatttttcaatattgctgaaaatgttggtgtaaattacactgaaaatgacatagtcaagtacatggccagacagacagtgaagtggaacaagacacaaaatagcgaagttgtattg…
389	9293	9033	314	5LTR CA Prot RT IN TM 3LTR	tgatgctgcaagtgtaattgaatgcgacttagattaccttccagacagtagtgctttgaggctcttctgacatagtgtctcatgtcctgcatcaactcctttgaaaatgtccctgtcctcaagaacctctccactgcatcatacctggagaaagcaggatcctttctgctgttcgggtcattttcccacagtagatcgcccaaaccccccaactccgccctctctgaatccatcgcatacggatgctctatatgatcttctgtcaggtcttgggaagggtcagcgtcatcttcattgctctcctgttcaagttaataaaggcaaacatttcaataaccaaacctcttctggaattactgaaaaagtattacggttcaatgccacgttctactgataaaa…
405	8386	7888	310	5LTR PBS CA NC RT SU 3LTR	tgatttagaatgctttgggggtaaaacaaaccgaaacagttctctgttgtgatctcgcgtaaggctgactgcagtgtttgcttaactcctcgtagccctgtttgactatagtattgcaaaagggctcccctggctactggggttaacaagggacgccaagctgacgtgggtccctcctccccatgtccacctgggttcttccttttgtatgaccgtcaaggccaaggtaggcagagcactgctgtagtgcttcatattgtaactcttttaatgtgtctgaaatgtttttatatttcaaatgtctattttgtaattattaaacggatgagatagttatactgtttcagggaaaatgtgcaatatctgtcaatgtttaaaacaatctctcttttgtagatc…
409	8420	7922	338	NC RT IN SU TM 3LTR	atgagcagatctgcagtgccaaaaagatatggttgtctatgcccttgctgtccacccggaaagttcagcgtcatcacaagatgacatagactcctcactaggtgagccatatcccgggacgccaatgactgtggtgtaacagacctccacactgtgcgaatcctcacagatccaagtgcgccaccaatgtttgtgcgccaatataagattcccctaggagcttatgaatccattcaaggaactttggatatcttactggagaagcgtatcatcagagaatgcaactccacgtataactcacccttgtggccagtgttgaagccaaacggcaaatggcacctgactattgattacaggcagcttaacaaacaggtcccactatcccgctggcccatgatc…
411	3444	3444	503	CA NC Prot RT IN	gcagttgtgttacccacggctccgtctactgccccgtctaccgcttctccacgtctctcccgtcccgagaaattttcgggggattccggagattgtcggccctttttagtacaatgtggccttcaatttgaggtaaatgcaccgagttttcagactgaacgcgctaaagtggaaagtggcatatcacatctctctggcagggcagagaaatgggcgacggcagagtgggcaaggaactcgcacgtctgctcctcggttcagctttcagctgagacgttgggcaagattttcaacactaccagaccgggtcgagaggcagcaagagaactaatgggaattcgtcaaggcaatcagagtgtctcggattatgccattaggtttcgcacattggcaaccgat…
420	3139	3139	405	NC Prot RT IN	tgctatcgctgtgggaaaccagggcaccaagcagaggagtgttggtgcaaagacttaagaagttgtggcaaaaagggtcacattgagcgtgtatgtaaaagcaaaaagggacagtcaaccaaaaacactgaacaaaagaaaagtgacttcaggcagtacaaaaagaaagtgcacaaactggaatacacagaggaagaccaaagtgacaccccatctgaaggggaagagtctgtgcatgttttgtctttttcagatgatgggaatggatactgggttacaccgctactggacggaaaagcagtacggatgcaagtggacacaggagcagctgtatccttggtgtctgaggttgtatacaaggagaaactaaatcacctcacaccacagccaacgaagatc…
424	4137	4137	303	5LTR PBS MA CA NC Prot RT IN 3LTR	tggcgtggaatgaccctatgatcttctttgtcttcactggggttaagctttattggtaatgtcgatatttttttgtcctgctttaattaaatataaagctctttaaaaactactctgcctctgagttttggccagacccaccagcacacggtgacaccgctcggtcccgttacaactggtggcagcggtgggatggtcattagaatgcagtagtgagtattttttttttgcatcagttgagtatttttccttagttttggggtctgccatcgtccgtctccggtgcctcgctttgctaagatggggccgaagaagccacggcctgtgcagcgagaggaaggagccgttggaggtgaggatgaaggaggtgtggaatcagaattggccaaggtggccgaa…
429	4420	4269	329	MA NC Prot RT IN	ataggtgtgagagtgtagagcagtgagtttccaaacacaggtagtacttaaatatgggcaataggcagcggatcaatatcgtgcactgaaggagggaaatgcatcgattccagacattattaatctatctgtccgagagagagattgatcggtggcaagggccacctactcaagcagacgctcattggctatttgaccatacaatgcattcaaaaagtattcagaccccctcactttttccacattttgttatattgcagccatatgctgctaaagtcgtttaaataattatttcccttaatctaccctaaatacgccataatgacaaagcgacaaagctcaggtgcctcccatttctcttgatcatctttgagatgtcgtcaatgtacctgtggtctt…
432	12044	11433	320	5LTR PBS CA NC RT IN PPT 3LTR	tgtgtttggccaggaacaaacaaaagactgaccaaaaatagcacaaaagtcatgtgcatttatgtctgtaactcataaaaggtcaaacgcacatacgctttaaagcatcataccgtaaggaatacattctgttgtaacccctttgtaatcaccaacattttgattagtggctgcacttgaattacttatatttgtaacggattacaattacatttattttgtaatttaatgacgtaactccgtcacacatagctagttactccccaactccggttgtcagcatttctgtggcagtctgagatgttgttcagtgcactgtgtgcgtagccgtatccgctgttacctgagtggaggggggataggcttccctctggcagcctgctcttcattccgacggcc…
437	9749	8987	355	5LTR PBS CA NC RT IN TM 3LTR	tgtgttctcctttgcagattggtgtgacagttctgtcccggatccaggcccgtgttatgagccaaacgagggcaggtgatgggatcctgctgaacgcctgttgccctggctgggtgcgcacagatatggccggacccaaagccatgaaaagcccagaggagggggccgagacacccgtgtacctcgctctgctccccgccggagccactgaaccccatgggcagctagtgtgggacaaggtggtgcatgaatggtgaaatactgtagaaataataaaatacagtaaaaaatactaaccaataactccgttatcagtgacctattctgctttgtaaaattatttaaacatggttataggaacatgcataacattttgcataacagttgtttgcgtgaatc…
443	6847	6847	461	5LTR PBS MA NC Prot RT IN PPT 3LTR	aattttgcacttcctgtacttttaatgctgcacaggaagtacctatacagtttgtatacacatgaagaagttacacttcctggagatgccaagatgccatggccttgagtaaagtacatgttggtctagctctgcctactccgtcatttctcatacattagaacactacaaaattggcgacgagattaatttacttcgaagaaaatgacggctgcaaatgtgcctttcccaagttttttcctcccgtgccccggtgagcctgctgtgccgtttaaaacttggattcaaatctttcaaaactacctggtagttatcaacgcgactggagatgcttggccagttgccagaagaagagctgttctcctacactgcctcggtacggagggacaaagaatattc…
448	6493	6380	834	CA NC Prot RT IN SU TM PPT	taattgctccaatgacagaaatgccaaaccctaatgcaggaaatccgggcactgatcctacagtattcgtatatagagcttggacaataaacgatgtgaaaagcgtaaccgctgacataccacaccctaaagatggcccagaagattgcattgcaaagctaagactgatggcagacagtttccgtccgaacgcagctgagttcgagacatgtgtcagagaagtcctgggaatagagtggtaccaggtcgctgatacctggactgcgatcggccagaacggcagaccactgaactattcacaagacaataccagtgagtattggactagaatagacgccctcatagggagtacatagtgggatgaccgaaccacctgtatgggaagatgaagggccttac…
459	10146	9549	363	5LTR PBS CA Prot RT IN 3LTR	tgcaaaagaaatttccagtgtatccacattctcttatttccttatacaaatgaattagcctacttctataaaacaaccaatgcggataaaggagcttccgagggcaaaggcttatcagaatcagaattgtatttattggtttacacctacctggaattttctttggtgtataggtgcatccagtaaacataaaacataaaaacacaataagtactacacataagaaaaaaacaatatataagacaaaaatatatataaaaaagtaaagtaaaaagtgaaatgcaaaatgcaaaacaggagtgcaatgtgattgtgcaatatgaaatgtgcaatataatgtaatgtgtgttaatgtaacacagacttgaggtgtgggggcgggataagagtccaagtcag…
460	9172	8947	341	5LTR PBS CA NC IN TM PPT 3LTR	tgccctttcaccctgcctacaaagaccctagccttactggctaaaccactattggcctgtagccctccactaaacctgattggtaatggtattttattaattgtattaaaagtgattatttttctataccaaaaacccctgtctctgttgtggtgtgtcctgggattcctggcttaaagtgggtttgctcgtcaagttcggcgacacccccctttttggcgtagtcggcaggatcccagttacacccacaacatggagggggacaatgtagataacccagagaagacagctgcagtgaaagaatggcctgtccccagcacagtgaagcaggtgcggtcgtttctgggcttcgcaggctattacaggcggtttatccctggcttttcgaagatagccatc…
466	13726	13507	488	5LTR PBS CA NC RT 3LTR	taggagtttgagtattgttttaaactaaatctacgtgttggttgcagagaatcaaagtaaagactgccgcacagcaataagtttgagttgagtttactaagttttaaaagagtacaagattcagtcttaggtgagttcacacagagctctgtcacccacaactggagaatgcattctgacatcatcacacacagtggagtcttttaacccctcaagcgcaacaatgttgcttaatcatagatcccctggagagctgtagagctgtaacttctttgacaatagggcctcagagaaagtccttggttctcacaccccacctgctactactatctggtctgtcccgtggtgccgtggtggacctaaaagatagtaagttaggctggccagagcgggccctgt…
468	5390	5171	340	MA NC Prot RT IN	gtcgggcaaacaatcacaaccagcaccgaagcttctgggtaactgcccagtggtggaaatccttgtagagggaattgccgtaccttgccttttggataccgggtctatggtaaccaccattacagaggaattctttgagcagcacttacagccacgcctaaatacacccttaaactcatgcagttggctgacttaagggggccaatggcttggaaataccgtaccggggctatgtcgaattagaaattcagatcttgggcagggccgcctcccccctcatcccccccccccccccctcccttttggccagtccctgacctacacctctagccacggcctagtcgtggttggccatagaccctctacccacagcccggatagtgaccttatctaagaggc…
470	4638	4534	362	5LTR PBS NC Prot RT IN PPT 3LTR	tggctaacataagacactggttgtgatgtactgattggatcatatcactttagtgattgatgcgcactgcgcaagctcatgtatacgttagttgaacgttacctgccttaatggatgctgtgttgagttacagttctcagtaaatatcaacgtgtgtaatacgaccgtctcgttattaatacaccacataattggcgacgaggtaaagtggaagacgtgaagtgaagatggcaaactatgcaagaccggacgagttcaagcctgaagttgaacagtggtcagcatacgtcgagcgaatggagctcttcatcgatgcacatgatgttcacgcggataaaaaggtagcgaccttgttaagtgctatgggtgcttcaacatacggtgttttacgtaatttag…
473	7285	6624	453	CA NC Prot RT IN TM PPT	ccgatctagcgacccgggttcgatccccgacaaatccctgacataacgacgcaatcattatggagtcagcagaggaggcaccacagcgagagcaactgatggacgcgatcattcgtaccaaggctcgcttggatcaacacgagcaggcgttgcttcagcagcaggacagtatggctcgctcccgagctaatctactccgacacgagcagagactacaactgctggatcagaccgaggctgcacagcaacttcaacctacacctcaacttgcacatgtggagactaagcttactgccccacaacgttatgatggcgaaccaaggggctgccgtggtttcctcacgcaatgtgacctggctttcgaacttcaggctattacctattcctctgaacgggctc…
475	6320	4983	368	5LTR PBS CA NC RT IN TM PPT	tgaaagaatctgtctgatgaacctggattgtaactcgtctgttttctgactatctgctggcttgagataagttgttgttttttgtgtttcttcgtctgctctgagtttttggatcttttgtgcgttacctttttggatcttttgtgcgttacccttttgaattttttggatcttttgtgtgttgattttttgaacttttgattgaccttttttgtacaaataaaccctaatttttccccgcatttttggtctgcatttgggtctcttttcctccacccagtagcgagctggcagacagctggggtccaattgcagtcaaataaaggttgacatctgtccagtgcggatcgcttgttgtgccgtcatgggcgacacccccctcagatgacgggcctctcc…
479	7115	7115	350	5LTR PBS CA Prot IN TM 3LTR	tgtgggatagccttcctactacagtccaggctgattacagtgctgtgaaagagagacttaaagaagcctttggacgcaagcagtttttggatcgtttcagagccaatctttctgcccgctcccgtactccacacgagagtctcgtagtgtatgctgctgatatcagccggcttgttgcggaggcatttcctatgaaactatgaaaaaaatgccaccggagaggaaaggttctgccgtttcctcgctggtctgcgtgtcacgaacaaggagctacagacatggaagaagcattgataattgctgagcggtgtgagaatggcagagaggcggtcaaacaagactatgctgctaaagtcactggctgcatgaccagtgttggaggacaggtagcctccgttc…
480	12273	11775	362	5LTR PBS CA Prot 3LTR	tgttgctgatgaactggtttcatgagtcagtagtatttgactctcagttgttgctgatgaactggtttcatgtgtcagtagtatttgactctcagtcgttgctgaggaccccatttttggtgagcctccccttcctcttatactaatgctttggggtggaatggcataatgccctgctcaatgactgctgtactgctgggtttttgtttcttaggattctcaatctaccctctgggactctgcatcgcctgccttctctctcttcctgccagactgtgctcatcattgccacgtttgattagctggatacctgattaccaaactcatggtaattacacaagactttaaatgatgtgaggggaacagtgaagacacacattttacaaatattgtcaaaat…
482	8155	7876	354	5LTR PBS CA NC RT IN PPT 3LTR	tgtaatatctgttgtgactgtttgtcacacggtgcacaccgtagcccaaggtgtacgttcaggaatgacgtattgacggcagttggaaaaaccccggtgaataaaccagcacgaaatgaagtcggtcgtcagcctgagtttatactaaagtatataggttaagtttatgtatgccagagggcaaaacattacatggtgtcagacatagaggataaagtacttaccgcgtaaagaaaaaaaaaaagaaaacataatggatgcatatggcgtggcagttccaaggatggattgggaagctagcaacttacctgaggcatggcgacggtttcagcagacgacggagctaatgttcaagggacccctgcgtaggaagaccgaggaagagaagtgcagctacct…
485	3899	3776	362	CA NC Prot RT IN SU	cctctaataaagagatttgacccctatattgacggggtccaatttatagtttttcccagcctaacaactattgcagcatctgtcaattggacttggaattattattccatgctaaatccgtgagatgtagtgagtatttattacacaagagctgttagaaaggaggtatgtttttatttcatggtgagactttttgttgtgtcttcattctgcaaccacaccactaggtgtcactgcctctcgacgatggctacaaatacacctttcctggattgttttctgcccgtgccaggggagcatgccattccattcaagtcctgggtgaagattttccaaaactactgcctggtaatcgatgtggaaggacaagaatggactggggcaagacaacgcgctctt…
499	8037	7813	429	5LTR PBS NC Prot RT IN TM PPT 3LTR	gctgatgttgctctttgtgacacataacaatcacttattaattagaatggaatatagattagcttaaataagcgggtgtctgttggaccccaccctgtttcaaatacgaataggtgggccttggagtaaaaatggttgagaacccctgctctagaatgagcagtatggacatgtacataaacttggttcagtgaagtcagtgggggtgagtgtaacagggtctaatatgcttccctgaatttccctcccttcatgggttaattctctagcacggtcaaggtgcaaattattggttcccaagtttatttagttacaatgttttgaagtgtgcgtgataaagtagttatctctgggttcttcctttcctctgtctctttccatggatgtatgagaccgagg…
501	13924	12506	346	5LTR PBS MA NC Prot RT IN SU PPT 3LTR	tgacagtgagcccatggatgacaccgtcacatgacatgttttagtccttgacaatttcaaaccagtcctgtgatcctatggcaaatgtttcagatgattgtctcaatcatcccttgatttacaaattacaacaagaataaaacaaaatgtttacaaacaaccaggtaacagaaacaacaataacaacaaaacacaattacagtgacggataaacaatggtgtgactagaccgtccttcagatttcagaagtacttccaggttgacagttgatgtggtgctgcaggctaactgctcctgaaagcaacatcgtcctggggcatttgttcctagcccactgttgatcttctgaagacagtagtgattaaagtgactctgtttgtatagtgtgacaggacact…
502	2892	2747	303	CA NC Prot RT IN	gcactttactggaataaagatggctgcatcagaaacaaagaaactttgtttgttttcttacaattggtgagccacccatcttgcaatttccaaaaaaaagaagaggggaattggtaagtattctgatattcttttgtttcaggaaatgtgcacatttaaaacaacctagaaaggaggtttaaggatagggataatctctttcatgtctttgttccattaataagcaggaggtgtccggttatgaggggccgtgagggacattattcagaatatctcttacacatatgaaaagctctcatacacacatatgaaatgaaaaactctcatacacacatgtgaaaagctctcatacacacctatgaaaacttttcatatgtgtgtatgagagcttttcatatg…
510	13546	12639	341	5LTR PBS MA CA NC Prot IN PPT 3LTR	tgataaagttaagaactaaggttaagatttgcttgagataaagataactacatttaactagtgtaaagaaataaaatagaacaaataagaagcaaatagattataaaatagagataaataagattataatagagtaaatatgaattcataaagagtttgagttgatttaaggttttgatatcgagatattttgatgcatgtttttattttacattttctaaatgttgagccttgtatatatatgtaaataattatttaccactaaaatctgaaatttatcaaaccctgtttgttgtgattgactgcgcacctgaaaagcatctagaatcttctgatggcccagatcttagatcgtatgtaaacaagtgttacagcttggcgagctagcagccaggagtg…
522	5028	4717	326	NC RT IN PPT	tgctatacatgtggagaggatgggcacgttgtgagacactgcccaggtagtgggggaaggtatgaagactttgtttgctatgcatgtggagaagagggtcacatcacaagacattgccaagtaagagagggaagacatcaaggcattgtctgaaacgtcctttttcttccatatatggtatacatgtaacctccacttccccactgtaatgtccgtggcataagccagacatcgaaactgcagtgaaaggtctcagttatgtaatgttgctgatatgatgtcaatattaatatcaaaacatcattttactgtctatttctggtgagattcgattacttcctgcgcgaaaaaaaataggcttcacgccgaaactctaaatgactcacggagaagtgcgtt…
533	9553	9553	309	5LTR PBS CA Prot IN TM 3LTR	tgaagttgaaactgattacaatattacaattactgctactgatcaaggcactccatcactggcatcctctaaaacagtgtatctaatggtggctgatgttaacgacaatccgcctgctttccggcaacaatcatatagtgcacatattacagaaaataacaaaccaggatcctccatatgctccgtgtctgccacagacccagactggagacagaatggtacagtgaattacgcactgtatcctggcgatgtagacgacactccagtctcatctcttttatctattaatggagatacaggtgctattctagctgtaaggtcatttgattatgagaagttaaaaagtttcaaagtccaaatcattgcccgtgataacgggtctcctccgctcagcagcaa…
542	8403	7961	362	5LTR CA NC Prot RT IN PPT	tgctcgagtggaggagagggtggtgtgcaacatcaagtgggagggggtggtactgaagtcggcccaggaggactgctgctgtgagtaccagaatgcccatatcgggctgacgtggcagtgccgcaaaccccaaactctgccatgcagcgccctggtgtaccactccatgggtggctacaccaatcacatgacagccctcgagaaggtactcatggacaggtgagcaagaggggtttggtatttattgagatgctatgcatcatttaggtatacagttcttcatgtaatcatgtacatattttataactctgttgtttatgttgccaggttggtagaaatagaggcagacattgttatgcatgctttgcttctgttgattattttgttagagtttaaaag…
544	8681	8681	512	MA CA Prot RT IN TM	acacccccaccctatgttctagttaatgaaccattggcccatgttaaccagctatatccacaattacctgacatgcagaatcctgttgtagaatttaaagggggttttacgggtcaggccgatatcagtgtagaggtagaacagagattggaagcagcagttgatgacattaacacagcagttaatcttatggctcggaggatggaacaattagaggcagggaggagtactgagatagcactagcagatgttggcgaggtcagagagcaatcattgacacagcattcctcagggataacagccaaggatgccattcatgggggtgttgaaaatgtaaacgcagaagaggaggtagagccagagaggtcacacacgccatcttcaacaggatctttgaca…
546	4652	4550	362	5LTR PBS NC Prot RT IN PPT 3LTR	tgtcatgcgtgatattgttacgttcaatatataaaccatatgcgcatgtacgcgccgtcaccattttgattgcacttaagagatgctacgcatgttctgaataaacagccattcattgttgaaacacagtgactactgagtcctgttattcgtctaggcgacgaacgccacatggtgtcagaagaaaagtgagtgaagacgtgattttgttggtactgaagtgtgcatcgccatggctttggccaagttttccccgcctgagcagttcgactttcacaagcccgaagcgtggccggactggaagcaaaggtttgccagataccgagttgcatcattgctcgcggaggatgacgaagtggtacaggtaaatgccttgatatattcaatgggagcagaggc…
550	4678	4451	363	5LTR PBS CA NC Prot RT IN 3LTR	tgtaatagactgggtttctcaggttaagagttatcagtaatgtgattggttctcgaagtcacctgacttagtgtaacgagtaagctaagaagttagttctggagcgggagacttgtgtgtatgctagtgatttctatctgtcttagtaaacgtgttcagttatataaaccatcgtctgagtgcttaatataaacccaccaagatatcacattggcgacgaggatgaccggtctgcagtgagaggattagacgcgagaaactgtgaagaaaaagcacggattttccccgaactgcaagacagatgagatggcgctaatcggacgagtggatgagttcaagcagtcgctggaggactttgcatcctacctggagagatttgaaatatggcttctggcaaac…
551	5453	5453	323	5LTR PBS CA NC RT IN	tgatttaacaatatatttatcaagtgctttgtattaataataaccttttatgaatcatgtgcttatgtaagtaggaacatggcttttctgtgtttctgtgtgggtttaacttagattactaggtgccacttagtctgcatatgtgtaagagcatgtttggaccagaggtgataaagagggttgaactgtacttcttttgaccttctgtaaaactgacatccttgcatgacagaaagcatagtaagattacctcggatgtcagagacccaccacgtggttatcactgctgacaaatagttttggcgtcaaagaacactaacttctatctatataaaccttgtgtgatgtgtttcattttgcttctctctcgtctgctgcagtctgcgagtgagcccggaa…
572	4037	4037	363	NC Prot RT IN PPT	tgcatatactgtgctcagctgggccacttcattgctggctgtccagtaagggaacaggcacctgtgagaaagactctggtaagccacaccacggtttcctcttctcgacctgtcattcaggcactgctcatcacaccagttaaatctctccgtcagcctgtatgagtggactctggggctgatgagagttttatggattggaggctcgctaggaggctagacctaaaattaattcctctccataaaccagtagaagcccatgcattggatggacggttgctgtgcagaattacacaccatccggtccagttagtcatctctaagaatcactgtgaatccttgagctttcatttgttcaactccccgctacatccactcattctaggattcccctggctc…
573	10888	9655	448	5LTR PBS CA Prot IN PPT 3LTR	tgcagagagggagggtcgcatgtgtggagatgttcagaatgggtgagataccagcactccacacctttccattcatgaacaaaagctcatgtaccagtctacagagaccagtatgtaaaattagagttggagcatgtcaatgtggtagaaccgcagaccatgcattaaactatgccaagaataccatctgtaacagtctttcaaaaaatcttttgacctataactctctttctccctctcttttttccacttctctccctctctccccctctcacagaggtgagctggtggacatctgtggactgcaatctgaagagggcttccatctgctctttccccatggcagcatgagggaccacccagcatctcaatgctttggattgaactaatcagaattaa…
574	3030	2893	373	CA NC Prot RT IN	cataagagaaatcaagaggagggggagtccgtgaatatgtttgttgctaccatgaaaaggctagcagagcattgtgaatttaaagagtcactaagcgaagtaataagagacagactggtgtgtggtctcaggagtgaagccatacagaaaagattgcttacggaaaaggcattgacactggacagggcagtggaaataagcgtgtccatggagatggcagctaaagaggcacatcagctaagttcaagtaccacactgcataagatttcaaatgaaacttatgaaaagcaattcaaatgctacagatgtgataaggtgggacatgtagcatctgaatgctggagcaaagacctagattgcaggaaatgcgggaaaaagggtcacattgaacgtgcttgc…
577	12080	10396	352	5LTR PBS CA Prot IN TM 3LTR	tggtaagcccctctcctgcctatgttttgtggtgtctatcatgtcattgtgtgtgtgatgaccagcggagaacttttcccgtagataaaagaaaacccatgtaacctaatttatgcaataaagaaatatgttatttttgtaatagaatcctgtctctgcttcatccttgcacgaacctgtgtgctgtgtatgcatatgccactgaatgctcatgtgcattgaggactttcagttagcagtggtcaaattctagttcctaaggggagcataactcctctgggtggcgtatttgtttaagtagtatattgaaaatcaaagaaaacatgcatgacataattcaagttcatccaagttacggtgtatacagtacctaaaatgataagaaaaaaaaagaaccaa…
584	14417	13400	367	5LTR PBS CA RT IN PPT 3LTR	ttaacagaacaggtgtagctgcctctctcttcatatctgactgggtggagctgcagctggttgttgatgttctgattcttctctacaggatgtccatctttactccagatgaatgaagggctgctactcagagtgcaggtggtgctgcaggtgagggtcacatgatctcccacctgcactgcttctctctcagatgtgatgacattcgtgcctagaaaagttggcatttcattactttcacataacaatcttagcagatatcagtatgttcaatagcctccaacaagactcagaggatctgatgtgagcacatgggtgcaccagtgtttgaattaaagtcacaaagtgcggcttgaatatgtttaccatttactttttaaatctctgatatcgttcctg…
586	11982	11009	303	5LTR PBS CA Prot IN TM PPT 3LTR	tgctaaattaatacatgttaaggggaacgattgctctgctctctcttgatataatttaattcatagcatttcaacaatgttcatctgcaatactctaaacacattactttgtttggataatgtcaagcaaagattcattatgagtcaatacagttgcttgggactaaaatgagattcagatacccacagcacctttaagtatctaacagacagaaactaaatacaactgaaaaagctattttatttcattcatgtaattacatttcttaaactgaacacaaatccattctgtgaaatgttgacagtgccacattcctttgacattaaaatcacacgagcatgtgcttcataagatactaaaactataaaaacaagctgcgacgagagctttatcattcc…
588	7279	6949	336	5LTR PBS CA Prot IN PPT 3LTR	tgagaccagaggtgataagaagggtcgaactgtgcttcttccgaccttgtgcaaaactgccatccttacaagacagggagcctcggacgtcagcaatccaccacgtggttatccctgccgaacgctaaacttctgtctatataaacctggtgcgatgtgtttatcattgcttcactttcagccttgtgctgggaggggagcccgattgcaattgttgttgttgtttgtctaataaatatatttatatgcagctccggagtcctggggtaactagggggaattttcacctaaaatatttgggggctcatgaccgggattccaacaacctcatcgactctccatgctgggctaatcatcaggacctgcaccgtacagaggagtacgagactccatttttct…
590	5984	5856	387	5LTR PBS CA NC Prot RT IN	tgttgtttgtgttttattcacttacagattggaccctggtttatggaacacaatgaccagtgccgtgtccagtgctgcgtccagtgttttctcgaatttacttcatggaaagaaagaagagaagtctgactcctcagctcagcagggaaaggctgatgttgaccagggagagagagaggaagagagacagagaagtggagacagccaattgtaagacataactttcctagaccaatgagggaataggcgtctggaaggtttgggtgaattcgtctctctgctttattgaaaaagtaacatttattaaaccacctttcttattgcgaccatctgactctattttctgtgtctgactccactctttcgggaacccagtctaagctcctcgcttttactgta…
593	8133	8019	748	5LTR PBS MA CA Prot RT IN TM PPT 3LTR	tgtgaaaccagatgcctcacgtgatgtttttctgacataaggagaaagcgggttgtaaaatgactcgttgctaggcagaagtagaattcagctgaactgcactaatcctaagtgtatcccagcatcctgactgccatcctgtgtaaacattgtgtttgaataaaaggacttgtttttagcatggcacgtcagacagacttaaggtgtctgttctccgtcggggccctgttcgtaaacagtccagttcacttacatgctgagtggtgtctttaatctgctaactaactgttgagggtcttttccctgacatttctttgtcctttcgagctggaacccaacaagaccgaccgcctgggagcagacttcaggaagccgaagacaagtgcacgtcctgccgag…
599	8176	7652	378	NC Prot RT IN PPT 3LTR	tgctacaagtgtggcgaggatgggcacatcgctgcgaagtgcgctcaagacgccaacccagcgttggtccagaagaaaaacgctgaactgagagagagacgaggtggttccagatttcagactaactcctttccccgccctttaaactactaacagctcctgtcgtgggactcccagaagctgagaacccaagttaccgcagtcccagaaaagcagagtgttatgtcacagcaccgacagacattagatcgaattaccacatcacccagcctctaccctcaggtctcataggccctcgctgcgcagcttcactctttcttgagaatgtgccatgcgagtctctcctagacacaggttcgcaggtaacaactctgtcagagtctttttgtcaaagatttt…
606	7793	7082	304	MA CA Prot RT IN TM PPT	attcctcctccccttgttttccccgttaattccttaacggggtccgctcggtggagttggaagcccggcagagggaggatgctgtcagggatgtactcaccaagccatgtttcagtgaaacacagggcggaagatcctgatatatccctgtttattttgttgaggagcagcagttcttccattttgttgggcagagagcggacatttgccagatgtaacgaggggagcggagttcggaacccccgctctcgcagtctaaccagcgctccggcgcgcttccctcgcctgcgtctcctccaagctccacagagagctgctgctccaccaaccaatatctccaaaaaagtttctgggtctgtaaagtccggtgaaagggtttgaggaaaggaatgtcgaaca…
607	3886	3658	337	MA NC RT DL	aaccctcctccctacgggccccagtacaaccgcgctggttgcactgtctatagttacgctcctggcgcacatacacattttctaacacagcgcaggtacactcaattaattaaatttgctttgatcaacaaaagtgatccccagactcactctgccatagaaatgtttgtgactcatctctcaggctataaagaaattattgctaaaatgacacaattttacaataatcaagccacttctaagaaatcacaccctgatgcagctataagtaagctttcccagcagaacaggagacaaagagggcaagaatcctccggttcttctagttggcaacacagaggtaatggcttcaggagaagcaatccagtgggtgttgtcatatgctatacatgtggagaa…
611	10227	10008	427	MA NC Prot RT IN PPT	attggtaatagcattgacacaccacaccagtaggggatgctatgctatgtttaatagtagatgtatgcattaagaaataaaccagtgtagaactataaccaaatgtggtcggtcgtcactcagagttgtcttgcatactgatgctatataatagtgaataagtacactatagttgactaggaaagtcattacaaattggcgacgagaaaggtaacctactcatgccgtcggatgaggaagagagagacgtgattgagccccaacgcgatattcaagagggaacgaatgcaaaaatggcagcgctcatcggacacattgatgccttcgatgaagccacggagcaatggtcgacatatgtcgagaggtttgaacattttgtcagtgctaatgatgtccctc…
623	10108	8599	357	5LTR PBS CA IN TM PPT 3LTR	taactttgttcaaaagcaatgtagggtaagaaaatgcacaaattatgaggtttccttcgccttatattctgatttattatttatgaaggatacaattttaaaaaggattaaattacaggcttgaaggctatccaaaagtggtttgatacatttcttaacctctgacatcagagtatatgctctcacgtggcagttctctgttcttctttcctcttttcagtttcttatcagagaagtccaaggcggcatagttgatctgttcttcagcatcctgggcaaacaacagttaggcctaaatgtaagctctttctgaacatcaagattccgagttcaaggctttagatctcacagatgatatacctttgtcatgtttgtgtttcctgtcttggtaaattaagg…
630	10108	9154	302	5LTR PBS MA CA Prot RT IN SU 3LTR	tgagtttattactgtcaatagcctggtatttttcttccattttctgagatattatgaagactatatgcggtaaatgcagaagcaaacgtcccgatgtccaaacttttctcaaatctacgtctactggcagagcagctacagtacgtgttgcatttggctgtctgcagaactatccagtgcatcatgagaaagggctgtagaggggaaatgatgatgaaatgtgttcacatgaattctactgtaatgatcatgaatgtgtgctaattcaaatagaaacgtccctattagatgacccactatggcaatccattcattcagcagtaaattagattgtctctggtggtacatggtgaagtccacacccagtcggttgtgcagcaggttaaactgtcagcagtg…
635	6046	5732	301	MA CA Prot RT IN PPT 3LTR	atgcacctggatttgcatacacacacgccccgccatctccttataagggcacgcaaccgtagtgacgtgtgtagtcagaatcgatagaatccacccgaaggcccctcgaaagcgacagtcatgtcaaagcggaaagcgagcaccggtcgagtaaacgtagacctaacttggtgaaggtactgatgcagaatgtagatgtgtccattctattccactatggctatatccacgcgattgagtttagtgcttatttatttattcacttacatttgcagtgttcgtgtagtgcctttatttattttaggacatcacaatgcctcgtagaatcatgactataaatgtgacacgtaattgttaatgatacaaatattctcgtatttattattattataatgattt…
639	4820	4467	385	CA Prot RT IN	gcactttcaatttaagaaaactcttccgggggagcacagcccagaaaacttctgctgcgtaggaccacattttcaagcgtgcatgaatttggaggatgtcttttgcttacgttgtttttccgaagcccgtaagaaacattttcgcatttgagaaaactctggatgagttacgactgctatttcgagttcggaaagtcttctgaagttcagagcaaatcccagatgagaaaactttcatgaatgccaaatgttgtcctaaatccaattcagaagaaattcctcttaaattcttcttaactgcgttcgagaatgaggcccaatatgtccaatcagagataccaaaagggctagaggcccatcaattcccgatgattgaactccccaatcctgctttcgctc…
640	4840	4731	337	5LTR PBS CA NC Prot RT IN PPT 3LTR	tgtagtggccggctatggccaggtgatagcgcaccgatatatgatgttatgatatacgtgtgagaagtataattaaagttgtcgagttgcatcttgattgttgtgtccttaagtaccgagtacataggcacaatacatggtgtcagaagcttataacccgcgacagacagagtctagaggtacagacaactagttggagtagtttaacggtgtggagagtgaagacggtgacgtgtggagctagagagaaagtttgacggtgaaagctaacaacaagttagcggtaagctactagcacacagcatggatcacatttttaccatcccaccaccgggacccttcgacttcgagccaagctcgtggcccgcatggataaaaagattcgaacgattcaggctt…
