# Supplementary material for: The genetic basis for ecological adaptation of the Atlantic herring revealed by genome sequencing
Source: eLife. 2016 May 3;5:e12081. doi: 10.7554/eLife.12081 (PMC4854517; doi:10.7554/eLife.12081)
Supplement: Supplementary file 3. — (A) List of loci showing strong genetic differentiation between Atlantic and Baltic herring (p<10-10). (B) List of structural changes associated with genetic differentiation between Atlantic and Baltic herring. (C) List of loci showing strong genetic differentiation between spring- and autumn-spawning herring (p<10-10). (D) List of structural changes associated with genetic differentiation between spring- and autumn-spawning herring. (E) Genomic distributions of different categories of SNPs in different delta allele frequency (dAF) bins. Only SNPs called in all populations that had confident annotations were used in this analysis. (F) Non-synonymous substitutions showing strong genetic differentiation, delta allele frequency (dAF) >0.5. (G) Analysis of delta allele frequencies (dAF) for SNPs in 5'UTR and 3'UTR. Only SNPs called in all populations that had confident annotations were used in this analysis. (H) Analysis of delta allele frequencies (dAF) for SNPs within the 5 kb region upstream of start of transcription. DOI: http://dx.doi.org/10.7554/eLife.12081.023 [file elife-12081-supp3.xlsx]

## Sheet: 3A
Supplementary file 3A List of loci showing strong genetic differentiation between Atlantic and Baltic herring (P<10-10).
An associated gene name is indicated if the SNP occurs within 5 kb upstream or 5 kb downstream of annotated genes
The results of Bayenv analysis of these loci are also given.
Overlap with human hypertension genes and genes differentially expressed (DE) in stickleback kept in freshwater or sea water is indicated.
SNPs that are significant both with the χ² test and the Bayenv test are highlighted in blue.
Chr	Position	SNP type	Associated gene	Human Hypertension locid	DE genes in sticklebacke	-log10(P_χ²)	log10(BF)b	Pearsonc
scaffold115	45878	UPSTREAM	Ovol2	N/A	N/A	10.9837	1.90604	-0.7175
scaffold115	130542	UPSTREAM	ASPG	N/A	ASPG	10.0052	1.66142	-0.79106
scaffold115	130596	UPSTREAM	ASPG	N/A	ASPG	10.1189	3.10041	-0.8184
scaffold115	276055	?	?	N/A	-	10.9916	4.05975	-0.74009
scaffold115	280146	?	?	N/A	-	11.7502	4.39408	-0.73417
scaffold115	281279	?	?	N/A	-	10.2067	4.43112	-0.81918
scaffold115	282415	?	?	N/A	-	10.8765	2.01355	-0.68148
scaffold115	286021	?	?	N/A	-	12.7723	3.08289	-0.71724
scaffold115	289524	?	?	N/A	-	11.9606	2.4475	-0.71886
scaffold115	292991	?	?	N/A	-	10.0841	4.73526	-0.79521
scaffold115	295678	?	?	N/A	-	10.3628	2.95459	-0.79119
scaffold115	296318	?	?	N/A	-	11.002	2.31397	-0.83528
scaffold115	299912	DOWNSTREAM	30998	N/A	N/A	11.9443	4.39257	-0.73599
scaffold115	300099	DOWNSTREAM	30998	N/A	N/A	15.8562	4.43789	-0.78479
scaffold115	302265	INTRON	30998	N/A	N/A	12.0565	3.58339	-0.80705
scaffold115	303474	INTRON	30998	N/A	N/A	16.8224	4.30313	-0.79341
scaffold115	303481	INTRON	30998	N/A	N/A	14.6545	3.66161	-0.76567
scaffold115	363092	INTRON	ATXN3	N/A	N/A	10.8284	3.27254	-0.75464
scaffold115	365321	INTRON	ATXN3	N/A	N/A	15.1178	3.02477	-0.78509
scaffold115	365676	INTRON	ATXN3	N/A	N/A	12.3095	2.44994	-0.76835
scaffold115	366311	INTRON	ATXN3	N/A	N/A	10.1489	3.90567	-0.73097
scaffold115	366324	INTRON	ATXN3	N/A	N/A	10.9267	3.79794	-0.759
scaffold115	367585	INTRON	ATXN3	N/A	N/A	10.0816	3.59229	-0.75613
scaffold115	367697	INTRON	ATXN3	N/A	N/A	10.8773	4.48131	-0.72818
scaffold115	368050	INTRON	ATXN3	N/A	N/A	12.0565	4.35559	-0.76813
scaffold115	368419	INTRON	ATXN3	N/A	N/A	10.2585	3.75079	-0.79639
scaffold115	376395	?	?	N/A	-	11.1991	4.92864	-0.78967
scaffold115	414447	?	?	N/A	-	10.4287	2.81759	-0.67923
scaffold128	13347	INTERGENIC	?	N/A	-	13.271	6.28565	-0.83569
scaffold201	123492	UPSTREAM	LURAP1	N/A	N/A	11.7217	2.99813	0.53646
scaffold201	137776	DOWNSTREAM	TTC22	N/A	N/A	10.1981	2.19036	0.4697
scaffold201	158638	INTERGENIC	?	N/A	-	10.969	2.17094	0.34813
scaffold95	94287	NON_SYNONYMOUS_CODING	C1ql3	N/A	C1QL3	11.6125	4.55277	0.64451
scaffold95	94288	NON_SYNONYMOUS_CODING	C1ql3	N/A	C1QL3	13.264	5.50073	0.67393
scaffold95	202236	UPSTREAM	gkap1	N/A	N/A	10.9582	4.19332	-0.72202
scaffold54	50157	INTRON	CFB	N/A	N/A	10.5383	1.34941	-0.54426
scaffold258	52657	INTRON	Emr1	N/A	N/A	11.1225	4.66593	-0.67194
scaffold87	248953	INTERGENIC	?	N/A	-	14.324	3.0408	0.31026
scaffold221	1282565	INTERGENIC	?	N/A	-	11.2534	2.96039	0.6429
scaffold221	1282566	INTERGENIC	?	N/A	-	15.0517	4.63716	0.69737
scaffold221	1282571	INTERGENIC	?	N/A	-	14.9078	4.77869	0.71597
scaffold221	1282574	INTERGENIC	?	N/A	-	14.3078	3.69351	0.65743
scaffold221	1282737	INTERGENIC	?	N/A	-	15.4108	7.71449	-0.84325
scaffold624	3599	INTERGENIC	?	N/A	-	11.6197	5.12061	-0.84841
scaffold347	986086	?	?	N/A	-	10.2094	2.54984	0.5477
scaffold347	1045973	UTR_3_PRIME	MTSS1	N/A	N/A	10.7313	2.32754	0.36171
scaffold347	1048351	UPSTREAM	Tmem65	N/A	N/A	10.7139	2.45235	0.47033
scaffold347	1070113	DOWNSTREAM	Ush1g	N/A	USH1G	11.6146	1.53577	0.25004
scaffold347	1070149	DOWNSTREAM	Ush1g	N/A	USH1G	11.1444	2.05725	0.31198
scaffold347	1070996	DOWNSTREAM	Ush1g	N/A	USH1G	10.2419	1.74664	0.33302
scaffold347	1071424	DOWNSTREAM	Ush1g	N/A	USH1G	10.53	2.00843	0.26253
scaffold347	1074701	UTR_3_PRIME	Ush1g	N/A	USH1G	10.1618	2.02239	0.43818
scaffold347	1081262	INTRON	Ush1g	N/A	USH1G	10.0635	2.22188	0.52387
scaffold347	1099823	INTRON	HID1	N/A	HID1	10.0703	3.63616	-0.46841
scaffold347	1122992	INTRON	Bahcc1	N/A	N/A	13.2435	3.1122	0.48938
scaffold347	1136019	?	?	N/A	-	10.2721	2.32824	0.48891
scaffold347	1138745	?	?	N/A	-	12.0887	1.97254	0.44902
scaffold347	1143535	?	?	N/A	-	11.0905	2.37109	0.49896
scaffold347	1145402	?	?	N/A	-	11.4969	2.65916	0.4516
scaffold347	1149020	UPSTREAM	FSCN2	N/A	N/A	12.8042	3.75626	0.5766
scaffold347	1150449	UPSTREAM	FSCN2	N/A	N/A	12.7679	3.42025	0.58755
scaffold347	1155686	INTRON	FSCN2	N/A	N/A	12.5167	2.50344	0.5435
scaffold347	1155779	INTRON	FSCN2	N/A	N/A	14.1042	2.77231	0.4845
scaffold347	1156929	DOWNSTREAM	FSCN2	N/A	N/A	12.6664	2.9905	0.55626
scaffold347	1157228	DOWNSTREAM	FSCN2	N/A	N/A	15.773	4.24642	0.56413
scaffold347	1157367	DOWNSTREAM	FSCN2	N/A	N/A	11.8831	2.31904	0.49036
scaffold347	1157368	DOWNSTREAM	FSCN2	N/A	N/A	11.5979	2.24249	0.48225
scaffold347	1157667	DOWNSTREAM	FSCN2	N/A	N/A	10.0151	2.02477	0.36403
scaffold347	1165326	INTERGENIC	?	N/A	-	16.2729	3.94925	0.59777
scaffold347	1165346	INTERGENIC	?	N/A	-	16.0745	3.82269	0.6055
scaffold347	1170200	INTERGENIC	?	N/A	-	14.6165	3.57329	0.49973
scaffold347	1182468	DOWNSTREAM	SOCS3	N/A	N/A	13.224	2.79753	0.50508
scaffold347	1184008	UTR_3_PRIME	SOCS3	N/A	N/A	16.7145	3.84891	0.57075
scaffold347	1186892	UPSTREAM	SOCS3	N/A	N/A	15.0063	3.45507	0.54286
scaffold347	1188171	UPSTREAM	SOCS3	N/A	N/A	11.6241	4.16047	0.59155
scaffold347	1188293	UPSTREAM	SOCS3	N/A	N/A	13.3387	3.66081	0.5711
scaffold347	1188294	UPSTREAM	SOCS3	N/A	N/A	13.5037	3.64287	0.57013
scaffold347	1188923	UPSTREAM	SOCS3	N/A	N/A	10.5043	2.98631	0.39446
scaffold347	1188927	UPSTREAM	SOCS3	N/A	N/A	10.568	3.83927	0.44619
scaffold347	1190214	UPSTREAM	SOCS3	N/A	N/A	19.873	4.49817	0.54177
scaffold347	1192031	UTR_3_PRIME	CYTH1	N/A	N/A	10.2221	0.720043	0.19322
scaffold347	1192529	UTR_3_PRIME	CYTH1	N/A	N/A	13.2801	3.50973	0.51733
scaffold347	1193799	INTRON	CYTH1	N/A	N/A	13.5253	3.81554	0.47375
scaffold347	1194704	INTRON	CYTH1	N/A	N/A	16.7859	3.72277	0.4999
scaffold347	1198669	INTRON	CYTH1	N/A	N/A	10.5855	1.96781	0.34216
scaffold347	1200131	INTRON	CYTH1	N/A	N/A	15.7711	3.74809	0.53975
scaffold347	1202039	INTRON	CYTH1	N/A	N/A	12.3153	3.31228	0.50443
scaffold347	1203268	INTRON	CYTH1	N/A	N/A	11.0469	2.47943	0.4568
scaffold347	1205508	INTRON	CYTH1	N/A	N/A	15.856	3.71258	0.48635
scaffold347	1206162	INTRON	CYTH1	N/A	N/A	16.2009	3.88053	0.55666
scaffold347	1221479	DOWNSTREAM	BLVRB	N/A	N/A	19.1706	5.30466	0.6467
scaffold347	1221764	DOWNSTREAM	BLVRB	N/A	N/A	16.8179	4.43022	0.5765
scaffold347	1222018	NON_SYNONYMOUS_CODING	USP36	N/A	N/A	17.9468	5.06258	0.57003
scaffold347	1223419	INTRON	USP36	N/A	N/A	14.5099	4.20118	0.58663
scaffold347	1230377	INTRON	USP36	N/A	N/A	15.5122	3.51582	0.41755
scaffold347	1231319	INTRON	USP36	N/A	N/A	16.6201	4.45214	0.62834
scaffold347	1231801	SYNONYMOUS_CODING	USP36	N/A	N/A	13.8531	4.17545	0.5845
scaffold347	1231806	NON_SYNONYMOUS_CODING	USP36	N/A	N/A	13.9902	4.02951	0.59087
scaffold347	1232384	INTRON	USP36	N/A	N/A	16.3934	4.13742	0.54484
scaffold347	1237032	UPSTREAM	USP36	N/A	N/A	18.1903	5.13184	0.48541
scaffold347	1240645	?	?	N/A	-	14.1399	3.17447	0.53782
scaffold347	1241191	?	?	N/A	-	17.1515	4.63418	0.56136
scaffold347	1247652	?	?	N/A	-	13.0626	3.57458	0.51438
scaffold347	1255717	INTRON	Cant1	N/A	CANT1	13.1493	2.48239	0.46496
scaffold347	1261092	UPSTREAM	Cant1	N/A	CANT1	13.5671	3.35054	0.53728
scaffold347	1261806	UPSTREAM	Cant1	N/A	CANT1	16.8498	2.56711	0.4233
scaffold347	1263257	UPSTREAM	Cant1	N/A	CANT1	16.4391	3.67995	0.55256
scaffold347	1264232	UPSTREAM	gper1	N/A	N/A	14.5246	3.37634	0.565
scaffold347	1267916	DOWNSTREAM	gper1	N/A	N/A	15.2491	3.61391	0.48485
scaffold347	1269711	DOWNSTREAM	gper1	N/A	N/A	17.282	4.58121	0.59877
scaffold347	1270476	DOWNSTREAM	gper1	N/A	N/A	12.9594	2.77157	0.47531
scaffold347	1274219	INTERGENIC	?	N/A	-	16.849	4.03177	0.58225
scaffold347	1275745	INTERGENIC	?	N/A	-	11.5256	2.2348	0.40197
scaffold347	1279821	INTERGENIC	?	N/A	-	13.3883	2.54915	0.34116
scaffold347	1280850	?	?	N/A	-	14.6011	3.05698	0.41557
scaffold347	1282748	?	?	N/A	-	16.0138	3.79456	0.59413
scaffold347	1283168	?	?	N/A	-	19.5215	5.36683	0.62639
scaffold347	1285728	?	?	N/A	-	15.6335	3.55219	0.51902
scaffold347	1285774	?	?	N/A	-	13.9556	2.37586	0.42493
scaffold347	1286818	?	?	N/A	-	16.2454	4.31505	0.62101
scaffold347	1297433	INTERGENIC	?	N/A	-	17.3834	4.43761	0.56217
scaffold347	1299309	INTERGENIC	?	N/A	-	16.0611	3.8506	0.57568
scaffold347	1302048	INTERGENIC	?	N/A	-	14.3635	3.64674	0.5147
scaffold347	1302238	INTERGENIC	?	N/A	-	15.5461	3.98182	0.50874
scaffold347	1305548	INTERGENIC	?	N/A	-	15.2295	4.00169	0.60498
scaffold347	1309877	INTERGENIC	?	N/A	-	12.7317	2.99367	0.43975
scaffold347	1310018	INTERGENIC	?	N/A	-	15.6269	2.99612	0.43607
scaffold347	1312026	INTERGENIC	?	N/A	-	13.2881	3.62132	0.54121
scaffold347	1312458	INTERGENIC	?	N/A	-	16.6018	4.07838	0.58953
scaffold347	1313255	INTERGENIC	?	N/A	-	12.0758	3.00809	0.44652
scaffold347	1318320	INTERGENIC	?	N/A	-	18.5867	4.21445	0.58345
scaffold347	1323893	INTERGENIC	?	N/A	-	17.4528	5.10041	0.59794
scaffold347	1338720	UPSTREAM	Il21r	N/A	N/A	17.2434	4.15287	0.61836
scaffold347	1341093	INTRON	Il21r	N/A	N/A	12.5109	3.18087	0.5393
scaffold347	1341311	INTRON	Il21r	N/A	N/A	17.6871	4.91369	0.55607
scaffold347	1343798	INTRON	Il21r	N/A	N/A	16.753	3.03129	0.43611
scaffold347	1344149	INTRON	Il21r	N/A	N/A	19.3679	3.25159	0.50962
scaffold347	1344263	INTRON	Il21r	N/A	N/A	14.3771	3.06401	0.47035
scaffold347	1345053	INTRON	Il21r	N/A	N/A	16.7771	4.3665	0.52945
scaffold347	1346356	INTRON	Il21r	N/A	N/A	20.0342	8.42514	-0.68629
scaffold347	1347799	INTRON	Il21r	N/A	N/A	17.5633	4.74778	0.56389
scaffold347	1350750	INTRON	Il21r	N/A	N/A	10.6803	2.58341	0.41067
scaffold347	1351197	INTRON	Il21r	N/A	N/A	17.0107	3.20388	0.39653
scaffold347	1351579	INTRON	Il21r	N/A	N/A	16.237	4.00441	0.56899
scaffold347	1352723	INTRON	Il21r	N/A	N/A	14.6042	3.60574	0.4987
scaffold347	1356480	INTRON	Il21r	N/A	N/A	16.3587	4.29609	0.54819
scaffold347	1356613	INTRON	Il21r	N/A	N/A	15.74	3.64709	0.55504
scaffold347	1356617	INTRON	Il21r	N/A	N/A	15.3862	3.49711	0.56908
scaffold347	1357781	INTRON	Il21r	N/A	N/A	14.7212	3.53335	0.51962
scaffold347	1358232	?	?	N/A	-	16.0142	3.97983	0.59016
scaffold347	1358623	INTRON	Il21r	N/A	N/A	21.7764	5.65486	0.59911
scaffold347	1360168	UTR_3_PRIME	Il21r	N/A	N/A	13.8902	3.51469	0.57657
scaffold347	1365926	DOWNSTREAM	ZBED1	N/A	N/A	10.5132	3.1543	0.54231
scaffold347	1388076	INTERGENIC	?	N/A	-	13.5509	3.22536	0.48695
scaffold347	1389890	INTERGENIC	?	N/A	-	12.5058	2.99027	0.53893
scaffold347	1390723	INTERGENIC	?	N/A	-	14.2241	3.47394	0.62129
scaffold347	1397864	INTERGENIC	?	N/A	-	12.1431	3.52402	0.54597
scaffold347	1401840	INTERGENIC	?	N/A	-	14.2756	2.96287	0.54718
scaffold347	1405077	INTERGENIC	?	N/A	-	18.8239	4.74891	0.55785
scaffold347	1405170	INTERGENIC	?	N/A	-	17.2495	4.92362	0.63511
scaffold347	1413747	UPSTREAM	USP31	N/A	N/A	19.385	4.77218	0.58724
scaffold347	1416714	UPSTREAM	USP31	N/A	N/A	20.487	5.16477	0.60353
scaffold347	1417298	UPSTREAM	USP31	N/A	N/A	20.3269	4.98904	0.58839
scaffold347	1420099	INTRON	USP31	N/A	N/A	17.9702	4.43011	0.57211
scaffold347	1423938	UPSTREAM	USP31	N/A	N/A	11.5047	4.88525	-0.53281
scaffold347	1431469	INTRON	USP31	N/A	N/A	18.6316	5.52191	0.63461
scaffold347	1434008	INTRON	USP31	N/A	N/A	17.5832	4.32004	0.55895
scaffold347	1436904	INTRON	USP31	N/A	N/A	10.1234	2.65144	-0.3931
scaffold347	1437520	INTRON	USP31	N/A	N/A	17.3809	4.22092	0.60597
scaffold347	1437521	INTRON	USP31	N/A	N/A	17.3457	4.39268	0.60636
scaffold347	1440776	INTRON	USP31	N/A	N/A	10.7197	0.931519	0.2658
scaffold347	1443217	INTRON	USP31	N/A	N/A	10.1608	2.80659	-0.45014
scaffold347	1451531	INTRON	USP31	N/A	N/A	11.8502	1.39366	0.25302
scaffold347	1456174	INTRON	USP31	N/A	N/A	18.89	5.09283	0.63457
scaffold347	1458400	INTRON	USP31	N/A	N/A	14.3716	7.16894	-0.72554
scaffold347	1459414	INTRON	USP31	N/A	N/A	17.9274	7.54254	-0.62403
scaffold347	1461022	INTRON	USP31	N/A	N/A	15.7372	3.66961	0.57034
scaffold347	1461039	INTRON	USP31	N/A	N/A	16.7901	4.33088	0.60194
scaffold347	1461040	INTRON	USP31	N/A	N/A	16.4588	4.01072	0.57123
scaffold347	1462036	INTRON	USP31	N/A	N/A	16.6281	4.08433	0.54061
scaffold347	1462037	INTRON	USP31	N/A	N/A	16.8846	4.21219	0.54956
scaffold347	1462185	SYNONYMOUS_CODING	USP31	N/A	N/A	19.0288	7.06748	-0.56142
scaffold347	1463465	SYNONYMOUS_CODING	USP31	N/A	N/A	11.5015	2.84879	0.47482
scaffold347	1466191	DOWNSTREAM	USP31	N/A	N/A	17.8161	4.71072	0.59279
scaffold347	1466192	DOWNSTREAM	USP31	N/A	N/A	17.2463	4.39836	0.59823
scaffold347	1466206	DOWNSTREAM	USP31	N/A	N/A	18.9471	4.85171	0.56728
scaffold347	1466463	DOWNSTREAM	USP31	N/A	N/A	18.7338	4.61825	0.56531
scaffold347	1468908	DOWNSTREAM	USP31	N/A	N/A	17.6843	4.61285	0.62544
scaffold347	1473560	INTERGENIC	?	N/A	-	17.5132	3.69912	0.56116
scaffold347	1477825	UPSTREAM	Igfals	N/A	N/A	15.8173	4.1494	0.64423
scaffold347	1481531	UTR_5_PRIME	Igfals	N/A	N/A	16.6566	4.43753	0.58958
scaffold347	1481883	INTRON	Igfals	N/A	N/A	10.1208	2.52385	0.45132
scaffold347	1485673	SYNONYMOUS_CODING	Igfals	N/A	N/A	16.259	4.19725	0.56241
scaffold347	1487480	DOWNSTREAM	Igfals	N/A	N/A	18.9225	4.69364	0.5633
scaffold347	1493286	UPSTREAM	gpr146	N/A	N/A	11.5491	3.18761	0.4503
scaffold347	1494451	UPSTREAM	gpr146	N/A	N/A	19.2061	4.81164	0.57799
scaffold347	1494493	UPSTREAM	gpr146	N/A	N/A	19.3425	5.32885	0.57927
scaffold347	1495101	UTR_5_PRIME	gpr146	N/A	N/A	18.4656	4.64594	0.59076
scaffold347	1495959	INTRON	gpr146	N/A	N/A	17.9655	5.00587	0.56629
scaffold347	1498446	INTRON	gpr146	N/A	N/A	16.4125	3.47667	0.57433
scaffold347	1498954	INTRON	gpr146	N/A	N/A	21.5114	5.85647	0.66978
scaffold347	1499022	INTRON	gpr146	N/A	N/A	19.0129	5.1697	0.68064
scaffold347	1499599	INTRON	gpr146	N/A	N/A	19.9543	5.31463	0.59749
scaffold347	1500095	NON_SYNONYMOUS_CODING	gpr146	N/A	N/A	13.3384	3.52591	0.53488
scaffold347	1500171	SYNONYMOUS_CODING	gpr146	N/A	N/A	19.0438	5.0599	0.66431
scaffold347	1500985	UTR_3_PRIME	gpr146	N/A	N/A	17.5445	4.40434	0.55517
scaffold347	1506138	DOWNSTREAM	gpr146	N/A	N/A	14.0395	3.05042	0.43141
scaffold347	1507591	INTERGENIC	?	N/A	-	16.2882	3.62563	0.57819
scaffold347	1511332	DOWNSTREAM	HS3ST4	N/A	N/A	18.7606	5.26809	0.6165
scaffold347	1512741	DOWNSTREAM	HS3ST4	N/A	N/A	19.0326	4.33594	0.51756
scaffold347	1516189	INTRON	HS3ST4	N/A	N/A	17.0718	4.519	0.62426
scaffold347	1516620	INTRON	HS3ST4	N/A	N/A	14.1196	2.55822	0.3865
scaffold347	1517751	INTRON	HS3ST4	N/A	N/A	19.882	4.32282	0.57608
scaffold347	1519507	INTRON	HS3ST4	N/A	N/A	12.0285	2.62812	0.46297
scaffold347	1523256	INTRON	HS3ST4	N/A	N/A	18.269	4.43527	0.55872
scaffold347	1541618	INTRON	HS3ST4	N/A	N/A	17.2249	4.79582	0.59308
scaffold347	1542034	INTRON	HS3ST4	N/A	N/A	18.2847	2.8366	0.3741
scaffold347	1548371	UPSTREAM	HS3ST4	N/A	N/A	17.1462	3.9124	0.5629
scaffold347	1548573	UPSTREAM	HS3ST4	N/A	N/A	16.5576	3.37546	0.52789
scaffold347	1549022	UPSTREAM	HS3ST4	N/A	N/A	17.0586	3.2876	0.48528
scaffold347	1549170	UPSTREAM	HS3ST4	N/A	N/A	12.7115	2.09851	0.41368
scaffold347	1549692	UPSTREAM	HS3ST4	N/A	N/A	20.3034	5.37508	0.57553
scaffold347	1550107	UPSTREAM	HS3ST4	N/A	N/A	19.4797	3.80641	0.55976
scaffold347	1550540	UPSTREAM	HS3ST4	N/A	N/A	18.43	4.71793	0.6516
scaffold347	1551396	UPSTREAM	HS3ST4	N/A	N/A	16.0892	3.28574	0.46024
scaffold347	1551473	UPSTREAM	HS3ST4	N/A	N/A	13.8058	2.93479	0.5388
scaffold347	1551603	UPSTREAM	HS3ST4	N/A	N/A	16.0924	3.26321	0.51602
scaffold347	1551810	UPSTREAM	HS3ST4	N/A	N/A	11.7986	2.96137	0.58546
scaffold347	1556140	INTERGENIC	?	N/A	-	14.2713	6.88551	0.63717
scaffold347	1557681	INTERGENIC	?	N/A	-	13.2415	1.81058	0.40231
scaffold347	1559665	INTERGENIC	?	N/A	-	12.1547	1.67559	0.38579
scaffold347	1563255	INTERGENIC	?	N/A	-	14.3154	3.07722	0.55863
scaffold347	1563684	INTERGENIC	?	N/A	-	17.0248	3.88248	0.5403
scaffold347	1564677	INTERGENIC	?	N/A	-	18.0353	3.27238	0.45396
scaffold347	1565527	INTERGENIC	?	N/A	-	13.7299	3.19251	0.51249
scaffold347	1566376	INTERGENIC	?	N/A	-	18.7963	4.2571	0.56241
scaffold347	1567596	INTERGENIC	?	N/A	-	11.0486	1.90313	0.55542
scaffold347	1568981	INTERGENIC	?	N/A	-	11.6335	2.2833	0.39469
scaffold347	1569487	INTERGENIC	?	N/A	-	20.2815	3.66377	0.39419
scaffold347	1570655	INTERGENIC	?	N/A	-	18.3112	3.82002	0.54671
scaffold347	1574392	INTERGENIC	?	N/A	-	15.3944	3.09223	0.51465
scaffold347	1574417	INTERGENIC	?	N/A	-	16.5411	3.8209	0.54005
scaffold347	1575333	INTERGENIC	?	N/A	-	17.1295	3.60272	0.45977
scaffold347	1578388	INTERGENIC	?	N/A	-	10.9351	1.90329	0.4511
scaffold347	1578972	?	?	N/A	-	14.5223	2.90139	0.44252
scaffold347	1579141	?	?	N/A	-	12.9246	2.91936	0.48623
scaffold347	1579697	?	?	N/A	-	15.5989	2.57199	0.43672
scaffold347	1580061	?	?	N/A	-	18.4713	4.21429	0.55867
scaffold347	1581791	?	?	N/A	-	12.4527	1.69484	0.38252
scaffold347	1587341	?	?	N/A	-	13.3043	3.48164	0.5734
scaffold347	1595458	INTERGENIC	?	N/A	-	13.2575	3.42996	0.54214
scaffold347	1595825	INTERGENIC	?	N/A	-	22.6818	5.77639	0.66458
scaffold347	1596671	INTERGENIC	?	N/A	-	18.1833	3.3586	0.48231
scaffold347	1597292	INTERGENIC	?	N/A	-	20.1114	3.99776	0.53551
scaffold347	1598713	INTERGENIC	?	N/A	-	18.7609	4.05732	0.49163
scaffold347	1598998	INTERGENIC	?	N/A	-	15.1624	4.03181	0.5052
scaffold347	1600682	INTERGENIC	?	N/A	-	20.8482	5.37645	0.64181
scaffold347	1601459	UPSTREAM	Madm	N/A	N/A	18.267	3.5136	0.41204
scaffold347	1602811	UPSTREAM	Madm	N/A	N/A	13.168	2.35797	0.37308
scaffold347	1604806	UPSTREAM	Madm	N/A	N/A	18.6173	4.78466	0.57766
scaffold347	1604993	UPSTREAM	Madm	N/A	N/A	20.9921	5.10816	0.57786
scaffold347	1606674	?	?	N/A	-	18.1903	4.9146	0.61641
scaffold347	1607111	?	?	N/A	-	13.9792	3.05281	0.57635
scaffold347	1607602	?	?	N/A	-	10.5897	1.65691	0.38081
scaffold347	1611876	?	?	N/A	-	21.8269	4.69663	0.57893
scaffold347	1612720	?	?	N/A	-	11.5716	4.97942	-0.79606
scaffold347	1613027	?	?	N/A	-	19.0959	4.50301	0.59986
scaffold347	1613044	?	?	N/A	-	18.7447	4.36862	0.58068
scaffold347	1613115	?	?	N/A	-	17.4675	4.72997	0.59701
scaffold347	1613972	?	?	N/A	-	11.0144	5.89898	0.60048
scaffold347	1614024	?	?	N/A	-	11.7403	4.34743	0.51711
scaffold347	1614029	?	?	N/A	-	13.8325	3.54636	0.63091
scaffold347	1614339	INTERGENIC	?	N/A	-	15.8443	3.81465	0.53845
scaffold347	1615145	INTERGENIC	?	N/A	-	13.0195	3.28081	0.55705
scaffold347	1615917	INTERGENIC	?	N/A	-	15.9342	2.88539	0.48654
scaffold347	1617383	INTERGENIC	?	N/A	-	11.4673	2.19504	0.45288
scaffold347	1617681	INTERGENIC	?	N/A	-	10.8259	2.2387	0.50699
scaffold347	1618203	INTERGENIC	?	N/A	-	16.0172	4.24905	0.59191
scaffold347	1621872	INTERGENIC	?	N/A	-	14.9241	3.23686	0.50793
scaffold347	1622626	INTERGENIC	?	N/A	-	22.8408	4.87408	0.56812
scaffold347	1626173	INTERGENIC	?	N/A	-	12.148	2.27284	0.50032
scaffold347	1650945	INTERGENIC	?	N/A	-	22.3152	6.04852	0.66405
scaffold347	1652768	INTERGENIC	?	N/A	-	17.6369	4.8772	0.60573
scaffold347	1653323	INTERGENIC	?	N/A	-	18.1147	4.06674	0.53434
scaffold347	1654081	INTERGENIC	?	N/A	-	17.1627	3.69904	0.43595
scaffold347	1654430	INTERGENIC	?	N/A	-	19.7	4.96804	0.62377
scaffold347	1654590	INTERGENIC	?	N/A	-	16.1952	3.88771	0.46659
scaffold347	1660394	INTERGENIC	?	N/A	-	19.7464	5.73198	0.59934
scaffold347	1664402	INTERGENIC	?	N/A	-	11.0795	3.15011	0.39243
scaffold347	1664403	INTERGENIC	?	N/A	-	10.7224	3.11939	0.39488
scaffold347	1666700	INTERGENIC	?	N/A	-	19.0897	3.4979	0.37077
scaffold347	1666918	INTERGENIC	?	N/A	-	18.9378	3.86565	0.36051
scaffold347	1668497	INTERGENIC	?	N/A	-	18.734	5.05553	0.52936
scaffold160	1344303	NON_SYNONYMOUS_CODING	WDR65	N/A	N/A	12.6495	3.18526	0.5466
scaffold160	1346468	UPSTREAM	TMEM125	N/A	N/A	11.0553	5.28181	-0.44813
scaffold160	1346848	NON_SYNONYMOUS_CODING	WDR65	N/A	N/A	10.4477	1.64486	0.17758
scaffold107	1234559	INTRON	MAN1C1	N/A	N/A	12.147	4.65583	-0.58627
scaffold107	1501230	UPSTREAM	TMEM245	N/A	N/A	10.1275	1.89356	0.42093
scaffold107	1503307	UPSTREAM	TMEM245	N/A	N/A	10.034	0.74894	0.17122
scaffold107	1503502	UTR_5_PRIME	TMEM245	N/A	N/A	10.0959	1.34175	0.25592
scaffold107	1506128	INTRON	TMEM245	N/A	N/A	10.3256	1.8219	0.37182
scaffold832	3193	DOWNSTREAM	HEPACAM2	N/A	N/A	12.3286	7.9152	-0.79699
scaffold832	3217	DOWNSTREAM	HEPACAM2	N/A	N/A	16.8387	9.12821	-0.83466
scaffold832	3218	DOWNSTREAM	HEPACAM2	N/A	N/A	15.0319	9.33137	-0.83087
scaffold832	8614	DOWNSTREAM	HEPACAM2	N/A	N/A	12.7548	8.19454	-0.79123
scaffold832	8623	DOWNSTREAM	HEPACAM2	N/A	N/A	12.7333	7.99539	-0.75693
scaffold832	15311	UPSTREAM	HEPACAM2	N/A	N/A	10.2476	4.22285	-0.74045
scaffold832	20382	INTERGENIC	?	N/A	-	12.1309	6.47489	-0.74122
scaffold832	20397	INTERGENIC	?	N/A	-	12.0461	6.60085	-0.77851
scaffold832	21983	INTERGENIC	?	N/A	-	11.2065	4.94552	-0.71653
scaffold832	27692	INTERGENIC	?	N/A	-	12.4821	8.35856	-0.79492
scaffold832	43007	INTERGENIC	?	N/A	-	10.1397	6.01924	-0.76149
scaffold832	44930	INTERGENIC	?	N/A	-	10.5485	3.63304	-0.6183
scaffold832	45006	INTERGENIC	?	N/A	-	14.6002	7.37652	-0.75338
scaffold832	45179	INTERGENIC	?	N/A	-	20.3032	8.79364	-0.74615
scaffold832	45633	INTERGENIC	?	N/A	-	14.0308	4.01098	0.64466
scaffold832	47338	INTERGENIC	?	N/A	-	11.9612	4.01891	0.65856
scaffold773	5301	UPSTREAM	llph	N/A	LLPH	13.5157	1.79475	-0.75847
scaffold773	5908	UPSTREAM	llph	N/A	LLPH	37.4977	9.46697	-0.83056
scaffold773	6013	UPSTREAM	llph	N/A	LLPH	35.2239	8.25054	-0.79737
scaffold773	6042	UPSTREAM	llph	N/A	LLPH	10.3297	1.80796	-0.70336
scaffold773	6121	UPSTREAM	llph	N/A	LLPH	38.7168	9.69468	-0.77914
scaffold773	6141	UPSTREAM	llph	N/A	LLPH	38.9167	9.23439	-0.76152
scaffold773	6147	UPSTREAM	llph	N/A	LLPH	41.4666	9.82685	-0.78659
scaffold773	6296	UPSTREAM	llph	N/A	LLPH	39.0669	10.3764	-0.7624
scaffold773	6342	UPSTREAM	llph	N/A	LLPH	43.8875	10.1449	-0.77427
scaffold773	6344	UPSTREAM	llph	N/A	LLPH	43.3298	9.71004	-0.76495
scaffold773	6348	UPSTREAM	llph	N/A	LLPH	11.2946	6.44465	-0.67021
scaffold773	6350	UPSTREAM	llph	N/A	LLPH	39.9349	9.06677	-0.76301
scaffold773	6433	UPSTREAM	llph	N/A	LLPH	33.2613	9.23297	-0.74712
scaffold773	6451	UPSTREAM	llph	N/A	LLPH	32.893	7.19637	-0.78025
scaffold773	6515	UPSTREAM	llph	N/A	LLPH	56.1021	14.3508	-0.79073
scaffold773	6518	UPSTREAM	llph	N/A	LLPH	39.6574	10.0368	0.62949
scaffold773	8827	UPSTREAM	llph	N/A	LLPH	43.664	11.0194	-0.81197
scaffold773	8836	UPSTREAM	llph	N/A	LLPH	42.7211	11.1826	-0.82809
scaffold773	8907	UPSTREAM	llph	N/A	LLPH	37.3833	10.9655	-0.82072
scaffold773	8994	UTR_5_PRIME	llph	N/A	LLPH	47.0321	10.231	-0.76043
scaffold773	8999	UTR_5_PRIME	llph	N/A	LLPH	39.1698	8.91396	-0.75919
scaffold773	9010	?	?	N/A	-	44.2294	10.5737	-0.78471
scaffold773	9021	UPSTREAM	llph	N/A	LLPH	41.1733	10.3587	-0.8053
scaffold773	9024	UTR_5_PRIME	llph	N/A	LLPH	41.9624	10.6236	-0.82886
scaffold773	9034	UTR_5_PRIME	llph	N/A	LLPH	39.0307	10.2024	-0.81252
scaffold773	9040	UTR_5_PRIME	llph	N/A	LLPH	33.3543	8.95951	-0.809
scaffold773	9076	START_GAINED	llph	N/A	LLPH	41.9249	10.4297	-0.82091
scaffold773	9121	UTR_5_PRIME	llph	N/A	LLPH	46.6681	11.6374	-0.81839
scaffold773	9133	UTR_5_PRIME	llph	N/A	LLPH	14.1228	3.13485	0.63453
scaffold773	9192	UTR_5_PRIME	llph	N/A	LLPH	58.6667	16.4432	-0.85977
scaffold773	9197	UTR_5_PRIME	llph	N/A	LLPH	58.2408	16.2058	-0.8661
scaffold773	9267	START_GAINED	llph	N/A	LLPH	28.3346	9.17785	0.68193
scaffold773	9464	SYNONYMOUS_CODING	llph	N/A	LLPH	44.4346	12.2203	-0.85208
scaffold773	9515	SYNONYMOUS_CODING	llph	N/A	LLPH	48.3188	11.1731	-0.79176
scaffold773	9536	SYNONYMOUS_CODING	llph	N/A	LLPH	41.2967	9.98976	-0.78854
scaffold773	9608	DOWNSTREAM	CTTN	N/A	N/A	11.664	1.15839	-0.57492
scaffold773	9610	DOWNSTREAM	CTTN	N/A	N/A	10.141	1.06134	-0.53274
scaffold773	9629	DOWNSTREAM	CTTN	N/A	N/A	42.758	10.7666	-0.83253
scaffold773	9636	DOWNSTREAM	CTTN	N/A	N/A	11.6631	1.44682	-0.5935
scaffold773	9680	DOWNSTREAM	CTTN	N/A	N/A	64.6665	15.8715	-0.86624
scaffold773	9684	DOWNSTREAM	CTTN	N/A	N/A	10.7032	2.03205	-0.68628
scaffold773	9778	DOWNSTREAM	CTTN	N/A	N/A	41.4824	9.34388	-0.82173
scaffold773	10098	UTR_3_PRIME	llph	N/A	LLPH	41.9038	10.3345	-0.84603
scaffold773	10217	UTR_3_PRIME	llph	N/A	LLPH	61.2389	16.6241	-0.90465
scaffold773	10254	UTR_3_PRIME	llph	N/A	LLPH	31.5176	6.74739	-0.80952
scaffold773	10295	UTR_3_PRIME	llph	N/A	LLPH	71.3035	15.1945	-0.8882
scaffold773	10305	UTR_3_PRIME	llph	N/A	LLPH	71.4774	16.4904	-0.91189
scaffold773	10358	UTR_3_PRIME	llph	N/A	LLPH	44.0456	11.6712	-0.85655
scaffold773	10431	UTR_3_PRIME	llph	N/A	LLPH	33.6606	7.93467	-0.82855
scaffold773	10470	UTR_3_PRIME	llph	N/A	LLPH	11.8634	2.35559	-0.75545
scaffold773	10530	UTR_3_PRIME	llph	N/A	LLPH	34.9725	8.46614	-0.86961
scaffold773	10980	DOWNSTREAM	llph	N/A	LLPH	11.1851	1.93932	-0.67329
scaffold773	10988	DOWNSTREAM	llph	N/A	LLPH	14.5472	1.83845	-0.68353
scaffold773	11018	DOWNSTREAM	llph	N/A	LLPH	16.4854	1.94416	-0.59684
scaffold773	11019	DOWNSTREAM	llph	N/A	LLPH	20.8989	4.53256	-0.77483
scaffold773	11027	DOWNSTREAM	llph	N/A	LLPH	21.6817	4.65777	-0.79574
scaffold773	11040	DOWNSTREAM	llph	N/A	LLPH	14.7878	1.70138	-0.64616
scaffold773	11043	DOWNSTREAM	llph	N/A	LLPH	14.9502	1.69821	-0.62306
scaffold773	11050	?	?	N/A	-	16.4959	2.11833	-0.63745
scaffold773	11074	SYNONYMOUS_CODING	CTTN	N/A	N/A	11.0077	1.0258	-0.57603
scaffold773	11308	DOWNSTREAM	llph	N/A	LLPH	49.7438	14.1592	-0.82094
scaffold773	11310	DOWNSTREAM	llph	N/A	LLPH	15.7087	2.26956	-0.77891
scaffold773	11357	DOWNSTREAM	llph	N/A	LLPH	17.2967	3.92371	-0.67286
scaffold773	11397	NON_SYNONYMOUS_CODING	CTTN	N/A	N/A	12.9961	3.3801	-0.77242
scaffold773	11400	NON_SYNONYMOUS_CODING	CTTN	N/A	N/A	12.8459	3.31125	-0.79481
scaffold773	11401	NON_SYNONYMOUS_CODING	CTTN	N/A	N/A	13.2295	3.48873	-0.78036
scaffold773	11408	SYNONYMOUS_CODING	CTTN	N/A	N/A	18.0378	2.70382	-0.78134
scaffold773	11564	SYNONYMOUS_CODING	CTTN	N/A	N/A	18.2612	4.97714	-0.83651
scaffold773	11573	SYNONYMOUS_CODING	CTTN	N/A	N/A	17.2898	5.54092	-0.82554
scaffold773	11648	DOWNSTREAM	llph	N/A	LLPH	10.9498	1.69435	-0.67615
scaffold773	11687	DOWNSTREAM	llph	N/A	LLPH	27.7326	7.4181	0.63851
scaffold773	11736	DOWNSTREAM	llph	N/A	LLPH	26.5242	4.79222	-0.79718
scaffold773	12589	DOWNSTREAM	llph	N/A	LLPH	14.7421	4.27531	0.4112
scaffold773	12637	DOWNSTREAM	llph	N/A	LLPH	22.3827	5.03743	-0.72514
scaffold773	12690	DOWNSTREAM	llph	N/A	LLPH	24.6939	4.35543	-0.71305
scaffold773	12739	DOWNSTREAM	llph	N/A	LLPH	39.7098	8.54477	-0.76118
scaffold773	12754	DOWNSTREAM	llph	N/A	LLPH	41.0418	8.70905	-0.79318
scaffold773	12765	DOWNSTREAM	llph	N/A	LLPH	36.1474	7.79569	-0.82067
scaffold773	12768	DOWNSTREAM	llph	N/A	LLPH	36.167	8.22812	-0.82066
scaffold773	12864	SYNONYMOUS_CODING	CTTN	N/A	N/A	22.9976	5.96174	-0.80769
scaffold773	13073	DOWNSTREAM	llph	N/A	LLPH	31.1806	7.76682	0.64387
scaffold773	13135	DOWNSTREAM	llph	N/A	LLPH	11.8477	5.61516	0.68445
scaffold773	13319	DOWNSTREAM	llph	N/A	LLPH	19.9044	4.97232	-0.87285
scaffold773	13336	DOWNSTREAM	llph	N/A	LLPH	21.3689	4.64733	-0.88067
scaffold773	13364	DOWNSTREAM	llph	N/A	LLPH	16.5605	5.98652	-0.6711
scaffold773	13408	DOWNSTREAM	llph	N/A	LLPH	31.1614	6.01519	-0.83543
scaffold773	13410	DOWNSTREAM	llph	N/A	LLPH	28.1469	5.81023	-0.83609
scaffold773	13465	DOWNSTREAM	llph	N/A	LLPH	21.3081	2.94895	-0.72189
scaffold773	13547	DOWNSTREAM	llph	N/A	LLPH	16.6812	4.09272	-0.8486
scaffold773	13559	DOWNSTREAM	llph	N/A	LLPH	24.1853	4.6576	-0.8768
scaffold773	13703	?	?	N/A	-	26.6089	6.5844	-0.78244
scaffold773	13705	DOWNSTREAM	llph	N/A	LLPH	13.4149	3.98925	-0.78306
scaffold773	13751	DOWNSTREAM	llph	N/A	LLPH	22.6988	6.19838	-0.79903
scaffold773	13786	DOWNSTREAM	llph	N/A	LLPH	14.1809	3.77698	-0.80413
scaffold773	13920	DOWNSTREAM	llph	N/A	LLPH	21.6995	3.84808	-0.77851
scaffold773	13927	?	?	N/A	-	22.246	4.12646	-0.80195
scaffold773	14057	DOWNSTREAM	llph	N/A	LLPH	24.2918	5.36273	-0.79335
scaffold773	14091	DOWNSTREAM	llph	N/A	LLPH	20.0293	6.96703	-0.6855
scaffold773	14157	DOWNSTREAM	llph	N/A	LLPH	28.0701	8.37898	-0.6439
scaffold773	14444	DOWNSTREAM	llph	N/A	LLPH	24.0216	4.36797	-0.81754
scaffold773	14617	DOWNSTREAM	llph	N/A	LLPH	43.9048	10.8659	-0.86188
scaffold773	14787	?	?	N/A	-	30.4629	8.61704	-0.83324
scaffold773	15269	DOWNSTREAM	llph	N/A	LLPH	18.9482	5.25399	-0.75177
scaffold773	15274	DOWNSTREAM	llph	N/A	LLPH	50.8606	13.2159	-0.87754
scaffold773	15317	DOWNSTREAM	llph	N/A	LLPH	20.649	6.2082	-0.73959
scaffold773	15336	DOWNSTREAM	llph	N/A	LLPH	12.7536	2.63889	-0.7716
scaffold773	15378	DOWNSTREAM	llph	N/A	LLPH	17.0377	5.29614	-0.81473
scaffold773	15396	DOWNSTREAM	llph	N/A	LLPH	17.7747	2.47047	-0.70269
scaffold773	15430	DOWNSTREAM	llph	N/A	LLPH	21.9204	3.1903	-0.75748
scaffold773	15458	DOWNSTREAM	llph	N/A	LLPH	16.8662	5.07365	-0.79676
scaffold773	15531	DOWNSTREAM	llph	N/A	LLPH	11.5126	1.69992	-0.74352
scaffold773	15541	DOWNSTREAM	llph	N/A	LLPH	25.7063	4.89232	-0.75657
scaffold773	15737	DOWNSTREAM	llph	N/A	LLPH	19.932	3.32329	-0.71175
scaffold773	15817	DOWNSTREAM	llph	N/A	LLPH	60.3074	15.0148	-0.90828
scaffold773	15834	DOWNSTREAM	llph	N/A	LLPH	23.3403	4.83231	-0.79051
scaffold773	15899	DOWNSTREAM	llph	N/A	LLPH	21.5235	4.19404	-0.73428
scaffold773	15940	DOWNSTREAM	GOLGB1	N/A	GOLGB1	14.6991	1.96804	-0.62142
scaffold773	15942	DOWNSTREAM	GOLGB1	N/A	GOLGB1	14.4564	2.16089	-0.63136
scaffold773	15984	SYNONYMOUS_CODING	CTTN	N/A	N/A	54.1449	13.7992	-0.85202
scaffold773	16032	?	?	N/A	-	23.0828	5.54377	-0.79976
scaffold773	16113	DOWNSTREAM	GOLGB1	N/A	GOLGB1	19.6333	4.77102	-0.76185
scaffold773	16148	DOWNSTREAM	GOLGB1	N/A	GOLGB1	22.8124	5.42667	-0.76851
scaffold773	16334	DOWNSTREAM	GOLGB1	N/A	GOLGB1	15.444	3.59115	-0.66935
scaffold773	16441	DOWNSTREAM	GOLGB1	N/A	GOLGB1	22.2594	6.05607	-0.83711
scaffold773	16535	DOWNSTREAM	GOLGB1	N/A	GOLGB1	20.9688	5.20726	-0.79405
scaffold773	16552	DOWNSTREAM	GOLGB1	N/A	GOLGB1	32.2045	8.19562	-0.83235
scaffold773	16602	DOWNSTREAM	GOLGB1	N/A	GOLGB1	22.9506	6.40849	-0.8306
scaffold773	16898	DOWNSTREAM	GOLGB1	N/A	GOLGB1	28.8488	5.70817	-0.78207
scaffold773	16965	DOWNSTREAM	GOLGB1	N/A	GOLGB1	24.6437	5.86623	-0.8103
scaffold773	17152	DOWNSTREAM	GOLGB1	N/A	GOLGB1	26.3828	7.33638	-0.79734
scaffold773	17153	DOWNSTREAM	GOLGB1	N/A	GOLGB1	17.75	4.96472	-0.79493
scaffold773	17154	DOWNSTREAM	GOLGB1	N/A	GOLGB1	17.4178	4.97916	-0.7901
scaffold773	17291	UTR_5_PRIME	CTTN	N/A	N/A	28.4238	7.95043	-0.77426
scaffold773	17465	UPSTREAM	CTTN	N/A	N/A	23.4588	7.27745	-0.83339
scaffold773	17478	UPSTREAM	CTTN	N/A	N/A	21.1617	6.29614	-0.85262
scaffold773	17495	UPSTREAM	CTTN	N/A	N/A	19.9633	6.29274	-0.80143
scaffold773	17793	UTR_3_PRIME	GOLGB1	N/A	GOLGB1	22.0267	5.20488	-0.72979
scaffold773	17835	UTR_3_PRIME	GOLGB1	N/A	GOLGB1	21.1823	4.88324	-0.77499
scaffold773	17996	UTR_3_PRIME	GOLGB1	N/A	GOLGB1	23.6362	5.50684	-0.78595
scaffold773	18048	UTR_3_PRIME	GOLGB1	N/A	GOLGB1	31.4902	6.91016	-0.86605
scaffold773	18290	UTR_3_PRIME	GOLGB1	N/A	GOLGB1	18.7184	3.32875	-0.64889
scaffold773	18503	UTR_3_PRIME	GOLGB1	N/A	GOLGB1	26.6698	6.59897	-0.83059
scaffold773	18535	UTR_3_PRIME	GOLGB1	N/A	GOLGB1	27.6764	7.61882	-0.77765
scaffold773	18544	UTR_3_PRIME	GOLGB1	N/A	GOLGB1	12.2784	1.64335	-0.73373
scaffold773	18632	UTR_3_PRIME	GOLGB1	N/A	GOLGB1	39.7118	10.1105	-0.83994
scaffold773	18686	UTR_3_PRIME	GOLGB1	N/A	GOLGB1	20.1734	6.27515	-0.82317
scaffold773	18687	UTR_3_PRIME	GOLGB1	N/A	GOLGB1	10.1796	0.918858	-0.63778
scaffold773	18721	UTR_3_PRIME	GOLGB1	N/A	GOLGB1	10.7169	0.869197	-0.60914
scaffold773	18794	UTR_3_PRIME	GOLGB1	N/A	GOLGB1	24.2779	5.87001	-0.80209
scaffold773	18894	UTR_3_PRIME	GOLGB1	N/A	GOLGB1	63.3903	17.8533	-0.87544
scaffold773	18949	SYNONYMOUS_CODING	GOLGB1	N/A	GOLGB1	21.3233	7.23045	-0.74134
scaffold773	20217	UPSTREAM	CTTN	N/A	N/A	17.0954	4.239	-0.76642
scaffold773	20268	UPSTREAM	CTTN	N/A	N/A	23.773	8.03862	-0.81991
scaffold773	20281	UPSTREAM	CTTN	N/A	N/A	18.1722	4.2893	-0.81238
scaffold773	20285	UPSTREAM	CTTN	N/A	N/A	12.1131	1.19248	-0.55554
scaffold773	20343	UPSTREAM	CTTN	N/A	N/A	11.3306	2.53825	-0.7506
scaffold773	20365	UPSTREAM	CTTN	N/A	N/A	20.4882	3.41802	-0.69796
scaffold773	20409	UPSTREAM	CTTN	N/A	N/A	44.5273	12.8899	-0.919
scaffold773	20481	UPSTREAM	CTTN	N/A	N/A	14.8445	2.99932	-0.81637
scaffold773	20484	UPSTREAM	CTTN	N/A	N/A	18.1388	3.64903	-0.79437
scaffold773	20601	?	?	N/A	-	42.7954	11.8869	-0.87362
scaffold773	20622	UPSTREAM	CTTN	N/A	N/A	58.8538	14.7853	-0.87486
scaffold773	20632	UPSTREAM	CTTN	N/A	N/A	15.3898	3.12375	-0.77739
scaffold773	21107	UPSTREAM	CTTN	N/A	N/A	39.131	9.655	-0.79753
scaffold773	21160	UPSTREAM	CTTN	N/A	N/A	46.2361	11.0408	-0.86641
scaffold773	21239	UPSTREAM	CTTN	N/A	N/A	43.617	9.45076	-0.83728
scaffold773	21541	UPSTREAM	CTTN	N/A	N/A	12.1776	1.99584	-0.71567
scaffold773	21542	UPSTREAM	CTTN	N/A	N/A	13.0825	2.08304	-0.71028
scaffold773	22110	UPSTREAM	CTTN	N/A	N/A	11.2023	5.4137	-0.77945
scaffold773	22576	INTRON	GOLGB1	N/A	GOLGB1	12.0684	4.28194	0.65086
scaffold773	22869	INTRON	GOLGB1	N/A	GOLGB1	49.6452	14.6774	-0.88303
scaffold773	22913	INTRON	GOLGB1	N/A	GOLGB1	42.3968	11.7249	-0.87532
scaffold773	22924	INTRON	GOLGB1	N/A	GOLGB1	40.5144	10.9324	-0.86336
scaffold773	22926	INTRON	GOLGB1	N/A	GOLGB1	43.7614	12.0842	-0.87098
scaffold773	22935	INTRON	GOLGB1	N/A	GOLGB1	63.3727	15.1197	-0.86038
scaffold773	22944	INTRON	GOLGB1	N/A	GOLGB1	72.7693	16.2029	-0.87443
scaffold773	22954	INTRON	GOLGB1	N/A	GOLGB1	81.4899	17.6463	-0.87041
scaffold773	22957	INTRON	GOLGB1	N/A	GOLGB1	81.2191	17.2351	-0.86179
scaffold773	22962	INTRON	GOLGB1	N/A	GOLGB1	81.8882	17.2789	-0.86542
scaffold773	22984	INTRON	GOLGB1	N/A	GOLGB1	68.264	16.3022	-0.84917
scaffold773	23008	?	?	N/A	-	59.9992	14.3294	-0.81597
scaffold773	23028	NON_SYNONYMOUS_CODING	GOLGB1	N/A	GOLGB1	70.4697	17.8501	-0.84185
scaffold773	23280	INTRON	GOLGB1	N/A	GOLGB1	47.6635	11.6243	-0.82869
scaffold773	23590	SYNONYMOUS_CODING	GOLGB1	N/A	GOLGB1	44.1191	13.3565	-0.84033
scaffold773	23604	NON_SYNONYMOUS_CODING	GOLGB1	N/A	GOLGB1	23.8468	7.52119	-0.8277
scaffold773	23623	NON_SYNONYMOUS_CODING	GOLGB1	N/A	GOLGB1	26.5926	7.5471	-0.80126
scaffold773	24450	INTRON	GOLGB1	N/A	GOLGB1	37.8509	9.38148	-0.76705
scaffold773	24518	INTRON	GOLGB1	N/A	GOLGB1	47.2727	13.8543	-0.86258
scaffold773	24524	?	?	N/A	-	42.4384	12.8343	-0.88664
scaffold773	24660	SYNONYMOUS_CODING	GOLGB1	N/A	GOLGB1	26.0469	6.68752	-0.78455
scaffold773	24793	INTRON	GOLGB1	N/A	GOLGB1	28.7385	7.5926	-0.60406
scaffold773	24821	INTRON	GOLGB1	N/A	GOLGB1	16.3027	2.19449	-0.66404
scaffold773	24837	INTRON	GOLGB1	N/A	GOLGB1	55.4896	15.5736	-0.86187
scaffold773	24990	INTRON	GOLGB1	N/A	GOLGB1	39.9374	9.67016	-0.76558
scaffold773	25016	INTRON	GOLGB1	N/A	GOLGB1	44.7485	9.49236	-0.76698
scaffold773	25068	INTRON	GOLGB1	N/A	GOLGB1	42.7424	10.4159	-0.84679
scaffold773	25177	SYNONYMOUS_CODING	GOLGB1	N/A	GOLGB1	61.9537	14.5933	-0.80624
scaffold773	25496	NON_SYNONYMOUS_CODING	GOLGB1	N/A	GOLGB1	34.2488	8.4777	-0.76826
scaffold773	25554	INTRON	GOLGB1	N/A	GOLGB1	11.3212	2.93295	-0.77141
scaffold773	25611	INTRON	GOLGB1	N/A	GOLGB1	43.73	9.94908	-0.74857
scaffold773	25661	SYNONYMOUS_CODING	GOLGB1	N/A	GOLGB1	47.7115	11.3718	-0.80581
scaffold773	25664	SYNONYMOUS_CODING	GOLGB1	N/A	GOLGB1	46.9071	11.3299	-0.79673
scaffold773	25722	NON_SYNONYMOUS_CODING	GOLGB1	N/A	GOLGB1	56.6849	13.9668	-0.81422
scaffold773	25767	NON_SYNONYMOUS_CODING	GOLGB1	N/A	GOLGB1	57.1286	13.6839	-0.79081
scaffold773	26030	NON_SYNONYMOUS_CODING	GOLGB1	N/A	GOLGB1	49.3331	12.9257	-0.78058
scaffold773	26120	SYNONYMOUS_CODING	GOLGB1	N/A	GOLGB1	58.018	14.6609	-0.83074
scaffold773	26189	NON_SYNONYMOUS_CODING	GOLGB1	N/A	GOLGB1	53.0018	14.6182	-0.84273
scaffold773	26453	SYNONYMOUS_CODING	GOLGB1	N/A	GOLGB1	49.9409	12.8157	-0.82786
scaffold773	26661	NON_SYNONYMOUS_CODING	GOLGB1	N/A	GOLGB1	55.2842	15.7461	-0.89468
scaffold773	26789	SYNONYMOUS_CODING	GOLGB1	N/A	GOLGB1	60.0068	14.1705	-0.78925
scaffold773	26808	NON_SYNONYMOUS_CODING	GOLGB1	N/A	GOLGB1	18.587	3.78089	-0.71018
scaffold773	26852	SYNONYMOUS_CODING	GOLGB1	N/A	GOLGB1	54.3094	14.3109	-0.83466
scaffold773	26967	NON_SYNONYMOUS_CODING	GOLGB1	N/A	GOLGB1	58.0178	14.8638	-0.88049
scaffold773	26994	NON_SYNONYMOUS_CODING	GOLGB1	N/A	GOLGB1	56.5942	14.479	-0.87651
scaffold773	27377	SYNONYMOUS_CODING	GOLGB1	N/A	GOLGB1	76.7583	17.3025	-0.86918
scaffold773	27593	SYNONYMOUS_CODING	GOLGB1	N/A	GOLGB1	65.8108	15.9245	-0.85693
scaffold773	27770	SYNONYMOUS_CODING	GOLGB1	N/A	GOLGB1	59.1483	15.9178	-0.88118
scaffold773	27825	NON_SYNONYMOUS_CODING	GOLGB1	N/A	GOLGB1	57.5462	14.2966	-0.81715
scaffold773	28031	SYNONYMOUS_CODING	GOLGB1	N/A	GOLGB1	10.9693	1.53352	-0.73813
scaffold773	28076	SYNONYMOUS_CODING	GOLGB1	N/A	GOLGB1	11.2568	1.87745	-0.68453
scaffold773	28171	NON_SYNONYMOUS_CODING	GOLGB1	N/A	GOLGB1	58.825	14.5673	-0.81984
scaffold773	28808	SYNONYMOUS_CODING	GOLGB1	N/A	GOLGB1	32.7001	10.2111	-0.80566
scaffold773	28853	SYNONYMOUS_CODING	GOLGB1	N/A	GOLGB1	28.7294	9.86733	-0.81575
scaffold773	29176	NON_SYNONYMOUS_CODING	GOLGB1	N/A	GOLGB1	26.9031	8.9599	0.70625
scaffold773	30323	SYNONYMOUS_CODING	GOLGB1	N/A	GOLGB1	12.7337	5.08604	0.60198
scaffold773	30591	NON_SYNONYMOUS_CODING	GOLGB1	N/A	GOLGB1	34.8614	10.0036	0.7909
scaffold773	30677	SYNONYMOUS_CODING	GOLGB1	N/A	GOLGB1	30.8156	12.3366	-0.89289
scaffold773	31031	INTRON	GOLGB1	N/A	GOLGB1	27.3608	10.3428	-0.82116
scaffold773	31349	INTRON	GOLGB1	N/A	GOLGB1	31.192	11.3479	-0.84807
scaffold773	32035	INTRON	GOLGB1	N/A	GOLGB1	26.6107	10.5933	-0.83855
scaffold773	32208	INTRON	GOLGB1	N/A	GOLGB1	25.0726	3.10829	-0.63854
scaffold773	32436	NON_SYNONYMOUS_CODING	GOLGB1	N/A	GOLGB1	18.1505	3.52006	-0.71124
scaffold773	32524	SYNONYMOUS_CODING	GOLGB1	N/A	GOLGB1	20.1033	5.46799	0.54994
scaffold773	32586	NON_SYNONYMOUS_CODING	GOLGB1	N/A	GOLGB1	22.8819	5.44144	0.57264
scaffold773	32809	SYNONYMOUS_CODING	GOLGB1	N/A	GOLGB1	14.0071	5.04446	0.56472
scaffold773	32830	SYNONYMOUS_CODING	GOLGB1	N/A	GOLGB1	18.5625	5.42137	0.54726
scaffold773	32872	SYNONYMOUS_CODING	GOLGB1	N/A	GOLGB1	22.2954	7.25799	0.61734
scaffold773	32887	SYNONYMOUS_CODING	GOLGB1	N/A	GOLGB1	21.3335	7.33161	0.64417
scaffold773	32908	SYNONYMOUS_CODING	GOLGB1	N/A	GOLGB1	26.13	8.29347	0.67267
scaffold773	33236	INTRON	GOLGB1	N/A	GOLGB1	16.452	3.0983	-0.75704
scaffold773	33692	SYNONYMOUS_CODING	GOLGB1	N/A	GOLGB1	26.493	11.0791	-0.85099
scaffold773	33761	SYNONYMOUS_CODING	GOLGB1	N/A	GOLGB1	21.2462	3.94188	-0.81294
scaffold773	33947	INTRON	GOLGB1	N/A	GOLGB1	21.7805	4.79447	-0.78302
scaffold773	33993	INTRON	GOLGB1	N/A	GOLGB1	31.0602	6.09802	-0.78724
scaffold773	33994	INTRON	GOLGB1	N/A	GOLGB1	33.3114	6.05026	-0.78176
scaffold773	34279	SYNONYMOUS_CODING	GOLGB1	N/A	GOLGB1	22.5871	7.33514	0.69044
scaffold773	34282	SYNONYMOUS_CODING	GOLGB1	N/A	GOLGB1	21.8855	7.24677	0.6951
scaffold773	34285	SYNONYMOUS_CODING	GOLGB1	N/A	GOLGB1	20.8589	7.18662	0.6829
scaffold773	34552	INTRON	GOLGB1	N/A	GOLGB1	12.4316	3.69293	-0.77497
scaffold773	34582	INTRON	GOLGB1	N/A	GOLGB1	27.3173	9.6879	-0.83886
scaffold773	34596	INTRON	GOLGB1	N/A	GOLGB1	27.6759	9.90026	-0.82533
scaffold773	34830	INTRON	GOLGB1	N/A	GOLGB1	10.3695	0.433754	-0.5912
scaffold773	34834	INTRON	GOLGB1	N/A	GOLGB1	10.8551	0.40946	-0.54789
scaffold773	34922	INTRON	GOLGB1	N/A	GOLGB1	11.3875	0.795699	-0.41485
scaffold773	34978	INTRON	GOLGB1	N/A	GOLGB1	13.5897	0.914042	-0.48667
scaffold773	35019	INTRON	GOLGB1	N/A	GOLGB1	10.6044	3.15709	-0.49093
scaffold773	35103	INTRON	GOLGB1	N/A	GOLGB1	11.3344	2.89342	0.47223
scaffold773	35104	INTRON	GOLGB1	N/A	GOLGB1	19.2089	4.07122	-0.82873
scaffold773	36295	INTRON	GOLGB1	N/A	GOLGB1	10.5454	0.887229	-0.58914
scaffold773	37047	UPSTREAM	GUCA1A	N/A	N/A	10.2386	2.95774	-0.51045
scaffold773	40715	UPSTREAM	GUCA1A	N/A	N/A	13.6225	3.79354	0.53626
scaffold773	41144	UPSTREAM	GUCA1A	N/A	N/A	17.0026	2.98345	0.44664
scaffold773	44134	UPSTREAM	GOLGB1	N/A	GOLGB1	12.1265	3.66698	-0.66831
scaffold773	44182	INTRON	GUCA1A	N/A	N/A	10.9694	2.7958	-0.64571
scaffold773	44483	DOWNSTREAM	Orc5	N/A	N/A	16.9402	4.14987	0.58815
scaffold773	46248	DOWNSTREAM	Orc5	N/A	N/A	12.0947	4.84208	-0.62893
scaffold773	46458	DOWNSTREAM	Orc5	N/A	N/A	11.5217	2.54458	0.57087
scaffold773	47296	DOWNSTREAM	Orc5	N/A	N/A	15.171	3.32693	0.53644
scaffold773	47532	DOWNSTREAM	Orc5	N/A	N/A	31.7056	7.83916	0.58829
scaffold773	48400	DOWNSTREAM	Orc5	N/A	N/A	11.0223	2.96668	0.554
scaffold773	48443	DOWNSTREAM	Orc5	N/A	N/A	10.9961	2.62226	-0.83448
scaffold773	48450	DOWNSTREAM	Orc5	N/A	N/A	12.0168	2.67051	-0.6532
scaffold773	48740	DOWNSTREAM	Orc5	N/A	N/A	10.1609	2.19084	0.42397
scaffold773	48766	DOWNSTREAM	Orc5	N/A	N/A	17.1183	4.23732	0.57229
scaffold773	49562	DOWNSTREAM	GUCA1A	N/A	N/A	25.8689	7.69588	-0.6125
scaffold773	50259	DOWNSTREAM	GUCA1A	N/A	N/A	16.2256	6.65402	-0.65666
scaffold773	50497	SYNONYMOUS_CODING	Orc5	N/A	N/A	13.6894	3.01343	0.57046
scaffold773	51049	SYNONYMOUS_CODING	Orc5	N/A	N/A	12.2927	2.05496	0.3638
scaffold773	95771	INTERGENIC	?	N/A	-	10.3107	1.80368	0.43297
scaffold773	98290	INTERGENIC	?	N/A	-	10.138	2.09982	0.35002
scaffold773	100059	INTERGENIC	?	N/A	-	16.7594	3.60854	0.55066
scaffold773	100060	INTERGENIC	?	N/A	-	18.4102	4.57725	0.60497
scaffold773	100090	INTERGENIC	?	N/A	-	10.6247	3.3505	0.632
scaffold773	100712	INTERGENIC	?	N/A	-	13.0181	5.75536	-0.67646
scaffold773	100739	INTERGENIC	?	N/A	-	12.3752	1.86367	0.417
scaffold773	100749	INTERGENIC	?	N/A	-	13.1463	2.65921	0.52077
scaffold773	100753	INTERGENIC	?	N/A	-	12.2111	2.19772	0.46318
scaffold773	100813	INTERGENIC	?	N/A	-	10.4966	3.06793	-0.52444
scaffold773	100886	INTERGENIC	?	N/A	-	12.3026	6.28221	-0.67052
scaffold773	100930	INTERGENIC	?	N/A	-	13.3159	6.0172	-0.68629
scaffold773	101066	INTERGENIC	?	N/A	-	11.4032	3.02617	0.52032
scaffold773	101165	INTERGENIC	?	N/A	-	11.8529	2.81799	0.38999
scaffold773	101419	INTERGENIC	?	N/A	-	14.417	3.99216	0.58926
scaffold773	101522	INTERGENIC	?	N/A	-	11.0723	2.25363	0.39092
scaffold773	101524	INTERGENIC	?	N/A	-	10.8593	3.09008	0.4641
scaffold773	102002	INTERGENIC	?	N/A	-	11.4618	1.62673	0.33077
scaffold773	102014	INTERGENIC	?	N/A	-	12.2031	2.67885	0.45745
scaffold773	106245	INTERGENIC	?	N/A	-	10.4206	2.85608	0.561
scaffold773	106502	INTERGENIC	?	N/A	-	10.1146	2.90794	0.50349
scaffold773	112449	UPSTREAM	DNAH6	N/A	N/A	10.6276	5.54839	-0.68191
scaffold773	113853	?	?	N/A	-	11.1545	2.86263	0.50561
scaffold773	113914	?	?	N/A	-	11.3987	3.23178	0.53887
scaffold773	115855	?	?	N/A	-	10.7098	2.01132	0.43382
scaffold773	117053	?	?	N/A	-	10.902	2.49639	0.50678
scaffold773	120655	?	?	N/A	-	13.5407	3.41456	0.52036
scaffold773	127710	?	?	N/A	-	10.7858	1.70739	0.36044
scaffold773	139568	INTERGENIC	?	N/A	-	13.5995	4.81774	-0.55462
scaffold773	157049	INTRON	DNAH6	N/A	N/A	10.3888	1.97377	0.47009
scaffold773	179791	INTRON	KMT2E	N/A	N/A	10.2706	5.23401	-0.66084
scaffold773	189737	UPSTREAM	KMT2E	N/A	N/A	10.9847	4.00531	-0.50819
scaffold773	216403	DOWNSTREAM	RERG	N/A	N/A	11.0893	5.34388	-0.56173
scaffold773	231350	INTRON	RERG	N/A	N/A	10.2531	3.33353	-0.42855
scaffold773	232519	INTRON	RERG	N/A	N/A	11.4593	5.8546	-0.651
scaffold773	237447	INTRON	RERG	N/A	N/A	12.2738	7.02115	-0.63004
scaffold773	238456	INTRON	RERG	N/A	N/A	10.0147	4.56107	-0.54818
scaffold773	739847	INTERGENIC	?	N/A	-	11.5804	1.81401	-0.76933
scaffold773	739906	INTERGENIC	?	N/A	-	15.8522	4.28794	-0.75444
scaffold773	741171	INTERGENIC	?	N/A	-	16.1397	4.91696	0.72375
scaffold773	741591	INTERGENIC	?	N/A	-	10.4231	2.7135	-0.72554
scaffold22	833358	UTR_3_PRIME	thyA	N/A	N/A	10.6231	3.83241	-0.57426
scaffold1191	4817	INTERGENIC	?	N/A	-	20.5371	6.67448	0.70806
scaffold1191	4838	INTERGENIC	?	N/A	-	19.5441	6.50135	0.68062
scaffold1191	5410	INTERGENIC	?	N/A	-	16.9318	5.40795	0.69323
scaffold1191	6380	INTERGENIC	?	N/A	-	22.5523	6.25693	0.75447
scaffold1191	6999	INTERGENIC	?	N/A	-	17.3425	5.28829	0.71077
scaffold1191	7493	INTERGENIC	?	N/A	-	25.2695	9.16447	0.76851
scaffold1191	7517	INTERGENIC	?	N/A	-	12.6273	7.23236	-0.85672
scaffold1191	7554	INTERGENIC	?	N/A	-	23.5953	8.13618	0.75111
scaffold1191	9768	INTERGENIC	?	N/A	-	14.2972	5.79833	0.66571
scaffold1191	9997	INTERGENIC	?	N/A	-	15.0418	4.34891	0.74084
scaffold1191	25589	INTRON	c3	C3	N/A	11.3348	1.45068	0.36521
scaffold1191	25590	INTRON	c3	C3	N/A	15.3432	5.57923	0.71751
scaffold1191	25592	INTRON	c3	C3	N/A	11.2702	1.59831	0.358
scaffold1191	25658	INTRON	c3	C3	N/A	12.3196	1.73988	0.39477
scaffold1191	26316	INTRON	c3	C3	N/A	15.774	3.6101	0.41931
scaffold1191	26354	INTRON	c3	C3	N/A	12.1046	1.97038	0.38585
scaffold1191	28113	UPSTREAM	c3	C3	N/A	22.961	6.47803	0.6664
scaffold1191	28117	UPSTREAM	c3	C3	N/A	23.0039	6.35495	0.65574
scaffold1191	28156	UPSTREAM	c3	C3	N/A	16.607	3.99457	0.56882
scaffold1191	28158	UPSTREAM	c3	C3	N/A	16.7809	4.18732	0.58083
scaffold1191	29415	UPSTREAM	c3	C3	N/A	26.3788	6.22433	0.60815
scaffold1191	29796	UPSTREAM	c3	C3	N/A	13.5972	4.95589	0.68458
scaffold1191	29900	UPSTREAM	c3	C3	N/A	18.4601	6.64769	0.72734
scaffold1191	30706	UPSTREAM	c3	C3	N/A	12.9553	5.13786	-0.80174
scaffold1191	30712	UPSTREAM	c3	C3	N/A	13.4949	5.4219	-0.8274
scaffold1191	30824	UPSTREAM	c3	C3	N/A	25.7709	8.30246	0.70811
scaffold1191	31759	UPSTREAM	c3	C3	N/A	13.1605	4.51591	0.68176
scaffold1191	32419	INTERGENIC	?	N/A	-	16.7215	6.65229	0.61998
scaffold1191	35688	INTERGENIC	?	N/A	-	11.5396	2.47355	0.45584
scaffold1191	35838	INTERGENIC	?	N/A	-	10.9201	2.62064	0.47693
scaffold1191	36934	INTERGENIC	?	N/A	-	14.9972	4.30099	0.61502
scaffold1191	37203	INTERGENIC	?	N/A	-	11.603	2.60197	0.52444
scaffold1191	37239	INTERGENIC	?	N/A	-	10.8062	2.04462	0.50947
scaffold1191	37254	INTERGENIC	?	N/A	-	10.3172	1.35095	0.3791
scaffold1191	37449	INTERGENIC	?	N/A	-	15.4091	4.63002	0.61846
scaffold1191	37464	INTERGENIC	?	N/A	-	15.8396	3.92823	0.54522
scaffold1191	37529	INTERGENIC	?	N/A	-	11.5939	4.45539	0.63526
scaffold1191	37535	INTERGENIC	?	N/A	-	13.2959	4.32428	0.61354
scaffold1191	37910	INTERGENIC	?	N/A	-	12.1952	3.96466	0.7187
scaffold1191	39681	INTERGENIC	?	N/A	-	11.1632	3.62499	0.40206
scaffold1191	40433	INTERGENIC	?	N/A	-	14.4606	4.41863	0.69719
scaffold1191	44676	INTERGENIC	?	N/A	-	10.1454	3.28103	0.66706
scaffold1191	50116	UPSTREAM	CRB3	N/A	N/A	13.0784	5.70077	0.73642
scaffold1191	51232	UPSTREAM	CRB3	N/A	N/A	12.9551	6.16417	0.5947
scaffold1191	52050	INTRON	CRB3	N/A	N/A	10.7408	3.66976	0.54259
scaffold1191	55509	DOWNSTREAM	CRB3	N/A	N/A	10.4479	4.02686	0.66926
scaffold1191	57891	DOWNSTREAM	CRB3	N/A	N/A	11.204	3.60451	0.68757
scaffold1191	57927	DOWNSTREAM	CRB3	N/A	N/A	12.3251	6.60413	0.72595
scaffold1191	59631	DOWNSTREAM	CRB3	N/A	N/A	11.0925	4.22704	0.68177
scaffold1191	59757	DOWNSTREAM	CRB3	N/A	N/A	10.014	2.70253	0.46988
scaffold1191	75740	UPSTREAM	c3	C3	N/A	12.5547	4.45286	-0.58999
scaffold1191	76278	UPSTREAM	c3	C3	N/A	10.7142	2.49371	0.48156
scaffold1191	76921	UPSTREAM	c3	C3	N/A	10.6798	4.16844	0.55606
scaffold1191	82081	INTRON	c3	C3	N/A	10.896	3.37929	0.52614
scaffold1191	82117	INTRON	c3	C3	N/A	13.558	8.35141	-0.8407
scaffold1160	99638	?	?	N/A	-	13.5031	3.43667	-0.83788
scaffold2440	35675	INTERGENIC	?	N/A	-	12.6727	2.05212	-0.65
scaffold2440	36835	INTERGENIC	?	N/A	-	17.9476	4.27644	-0.72226
scaffold2440	41795	INTERGENIC	?	N/A	-	11.0813	1.2955	-0.55227
scaffold2566	12712	INTERGENIC	?	N/A	-	10.5252	2.44689	-0.63023
scaffold408	392716	INTERGENIC	?	N/A	-	11.296	2.68938	-0.79999
scaffold408	394296	INTERGENIC	?	N/A	-	10.6728	0.828544	-0.59254
scaffold408	402648	INTERGENIC	?	N/A	-	13.6368	3.85917	-0.75311
scaffold408	411845	INTERGENIC	?	N/A	-	10.9099	2.64843	-0.61581
scaffold408	437563	INTERGENIC	?	N/A	-	11.9384	2.66315	-0.69288
scaffold408	442034	INTERGENIC	?	N/A	-	10.0778	3.75178	-0.7073
scaffold408	448801	INTERGENIC	?	N/A	-	10.6246	3.91377	-0.76212
scaffold408	449655	INTERGENIC	?	N/A	-	10.4924	1.96943	-0.63024
scaffold408	460268	UPSTREAM	BRN3	N/A	N/A	11.4775	3.76546	-0.74014
scaffold408	464886	INTERGENIC	?	N/A	-	10.1918	1.93573	-0.78503
scaffold408	560875	INTERGENIC	?	N/A	-	10.7979	3.58391	-0.75065
scaffold408	561635	INTERGENIC	?	N/A	-	10.1341	3.11998	-0.77334
scaffold408	592337	INTRON	KLF5	KLF5	N/A	11.6929	3.21943	-0.72819
scaffold408	593928	INTRON	KLF5	KLF5	N/A	10.8807	3.62498	-0.8128
scaffold408	598463	INTRON	KLF5	KLF5	N/A	13.0905	3.00009	-0.80164
scaffold12243	1596	INTERGENIC	?	N/A	-	10.3673	1.46055	0.3653
scaffold2703	533	INTERGENIC	?	N/A	-	10.4556	1.17199	-0.70869
scaffold2703	11894	DOWNSTREAM	FCER1A	N/A	N/A	10.466	1.52952	-0.55577
scaffold2703	11935	DOWNSTREAM	FCER1A	N/A	N/A	12.901	2.02633	-0.72411
scaffold2703	11969	DOWNSTREAM	FCER1A	N/A	N/A	11.7444	2.20145	-0.70644
scaffold2703	17800	UPSTREAM	FCER1A	N/A	N/A	12.9336	5.30539	0.67977
scaffold1024	226274	?	?	N/A	-	11.7751	3.30984	-0.69621
scaffold1024	226294	?	?	N/A	-	12.4467	3.16516	-0.80822
scaffold1024	226383	?	?	N/A	-	10.5428	2.39345	-0.75567
scaffold1024	226472	?	?	N/A	-	10.9154	1.51664	-0.67645
scaffold1024	226490	?	?	N/A	-	12.2083	2.00095	-0.71992
scaffold1024	226524	?	?	N/A	-	12.072	3.03314	-0.73121
scaffold1024	236044	INTERGENIC	?	N/A	-	15.0173	3.52594	-0.80326
scaffold1024	236065	INTERGENIC	?	N/A	-	18.9667	5.06696	-0.83198
scaffold1024	236087	INTERGENIC	?	N/A	-	19.317	5.42951	-0.81852
scaffold1024	236100	INTERGENIC	?	N/A	-	20.1126	5.68838	-0.81476
scaffold1024	236103	INTERGENIC	?	N/A	-	19.3101	5.67144	-0.80491
scaffold1024	239253	INTERGENIC	?	N/A	-	18.149	5.47319	0.65125
scaffold1024	239288	INTERGENIC	?	N/A	-	17.0238	6.06945	-0.81318
scaffold1024	239300	INTERGENIC	?	N/A	-	17.7797	5.90601	-0.79449
scaffold1024	239326	INTERGENIC	?	N/A	-	16.0762	5.73616	-0.75265
scaffold1024	239351	INTERGENIC	?	N/A	-	21.4576	6.4718	-0.77367
scaffold1024	239409	INTERGENIC	?	N/A	-	21.9049	6.51949	-0.80657
scaffold1024	239428	INTERGENIC	?	N/A	-	20.192	6.85054	-0.80078
scaffold1024	239458	INTERGENIC	?	N/A	-	22.9654	6.95145	-0.80937
scaffold1024	239459	INTERGENIC	?	N/A	-	22.4401	7.26314	-0.82407
scaffold1024	239492	INTERGENIC	?	N/A	-	24.1718	7.10958	-0.7763
scaffold1024	239496	INTERGENIC	?	N/A	-	26.0235	7.66351	-0.80786
scaffold1024	239503	INTERGENIC	?	N/A	-	19.8542	6.54946	-0.71437
scaffold1024	239507	INTERGENIC	?	N/A	-	24.1275	6.56774	-0.76548
scaffold1024	239540	INTERGENIC	?	N/A	-	17.2645	7.44682	-0.76663
scaffold1024	239570	INTERGENIC	?	N/A	-	20.7007	8.38383	-0.76911
scaffold1024	239589	INTERGENIC	?	N/A	-	20.9818	8.85443	-0.74671
scaffold1024	239662	INTERGENIC	?	N/A	-	12.6072	3.66853	-0.75175
scaffold1024	247910	?	?	N/A	-	22.6625	9.27219	-0.83372
scaffold1024	247958	?	?	N/A	-	30.111	10.3504	-0.83267
scaffold1024	247964	?	?	N/A	-	31.3868	10.6784	-0.83341
scaffold1024	247991	?	?	N/A	-	31.0623	10.5351	-0.82983
scaffold1024	248065	?	?	N/A	-	23.4391	9.59498	-0.81612
scaffold1024	248093	?	?	N/A	-	26.9004	9.7516	-0.8248
scaffold1024	248099	?	?	N/A	-	27.9416	10.3828	-0.83228
scaffold1024	248100	?	?	N/A	-	27.5943	10.2184	-0.8289
scaffold1024	248125	?	?	N/A	-	10.5112	3.1672	0.48244
scaffold1024	248130	?	?	N/A	-	23.3557	7.84351	-0.81909
scaffold1024	248144	?	?	N/A	-	21.6382	8.09226	-0.82826
scaffold1024	248186	?	?	N/A	-	11.7107	4.17941	-0.61357
scaffold1024	248225	?	?	N/A	-	17.5045	7.44351	-0.75311
scaffold1024	248231	?	?	N/A	-	10.2286	5.25537	-0.72495
scaffold5	168661	INTRON	Itln1	N/A	N/A	12.0402	5.06221	0.69623
scaffold5	169017	SYNONYMOUS_CODING	Itln1	N/A	N/A	17.4894	3.86308	0.59714
scaffold5	169093	NON_SYNONYMOUS_CODING	Itln1	N/A	N/A	20.5763	10.8156	0.76384
scaffold5	169445	INTRON	Itln1	N/A	N/A	19.0714	5.11504	-0.82619
scaffold5	169449	INTRON	Itln1	N/A	N/A	38.0912	12.6853	-0.88485
scaffold5	169660	INTRON	Itln1	N/A	N/A	11.6639	1.5317	0.43702
scaffold5	170155	NON_SYNONYMOUS_CODING	Itln1	N/A	N/A	48.9778	14.2697	0.79411
scaffold5	170156	NON_SYNONYMOUS_CODING	Itln1	N/A	N/A	47.9834	13.5971	0.78841
scaffold5	180903	DOWNSTREAM	SIX3	N/A	N/A	11.5635	3.38543	-0.74748
scaffold997	39472	INTERGENIC	?	N/A	-	14.3908	5.05204	-0.52083
scaffold997	178571	?	?	N/A	-	10.2595	4.79738	0.69922
scaffold997	178611	?	?	N/A	-	12.0071	4.79973	0.69419
scaffold271	5889	INTERGENIC	?	N/A	-	11.6962	7.39948	-0.72775
scaffold271	30064	INTERGENIC	?	N/A	-	13.4207	6.26425	-0.5919
scaffold271	39793	INTERGENIC	?	N/A	-	11.1357	6.95525	-0.69666
scaffold271	48608	INTERGENIC	?	N/A	-	10.482	4.0214	-0.79479
scaffold271	66156	INTERGENIC	?	N/A	-	10.0116	3.17958	-0.65789
scaffold271	67474	UPSTREAM	KL	KL	N/A	11.9007	2.62568	0.52508
scaffold271	68827	UPSTREAM	KL	KL	N/A	11.0057	6.08005	-0.51397
scaffold271	69291	UPSTREAM	KL	KL	N/A	13.3127	5.70759	-0.68221
scaffold271	78785	UTR_3_PRIME	KL	KL	N/A	14.7333	3.0582	0.56779
scaffold271	80095	DOWNSTREAM	KL	KL	N/A	11.4178	5.11464	-0.56431
scaffold271	87071	INTRON	SLC6A4	SLC6A4	N/A	10.3027	2.77363	0.57362
scaffold271	99480	INTRON	SSH2	N/A	N/A	12.4643	5.30166	-0.56317
scaffold271	110667	INTRON	SSH2	N/A	N/A	11.9034	5.51996	-0.56226
scaffold271	121103	DOWNSTREAM	SSH2	N/A	N/A	10.2248	5.494	-0.58748
scaffold271	131688	UTR_3_PRIME	Coro6	N/A	N/A	12.2305	2.62793	0.5346
scaffold271	136921	DOWNSTREAM	Coro6	N/A	N/A	12.1398	5.6287	-0.65665
scaffold271	150599	INTRON	TAOK1	N/A	N/A	10.4947	2.60783	0.57303
scaffold271	152746	INTRON	TAOK1	N/A	N/A	10.9535	3.18859	0.60284
scaffold271	154512	INTRON	TAOK1	N/A	N/A	11.2143	4.37062	-0.56146
scaffold271	155600	INTRON	TAOK1	N/A	N/A	11.2856	4.71715	-0.5954
scaffold271	176027	DOWNSTREAM	SPG20	N/A	N/A	10.2286	2.784	0.5753
scaffold271	220807	INTRON	Dclk1	N/A	DCLK1	10.7444	2.33314	0.49945
scaffold271	262802	DOWNSTREAM	Itgb7	N/A	N/A	10.6421	5.97004	-0.65914
scaffold271	1951366	INTERGENIC	?	N/A	-	10.6058	2.34557	0.52498
scaffold271	1962052	INTERGENIC	?	N/A	-	10.8515	1.32956	0.3441
scaffold271	2032297	DOWNSTREAM	Ebf1	EBF1	N/A	10.3217	1.77214	0.40307
scaffold271	2050515	INTERGENIC	?	N/A	-	10.0869	2.03096	0.46837
scaffold271	2072850	INTERGENIC	?	N/A	-	10.0601	1.85129	0.35086
scaffold271	2090469	INTERGENIC	?	N/A	-	11.5959	1.97618	0.39439
scaffold271	2091750	INTERGENIC	?	N/A	-	10.1514	2.51247	0.46853
scaffold271	2095427	INTERGENIC	?	N/A	-	11.5864	2.59376	0.45732
scaffold271	2121751	UPSTREAM	CLINT1	N/A	N/A	11.2147	2.15436	0.52565
scaffold1	703296	INTRON	SLC12A2	SLC12A2	N/A	14.5119	7.19287	-0.76389
scaffold1	714141	INTRON	SLC12A2	SLC12A2	N/A	10.1677	6.01833	-0.67517
scaffold1	714395	INTRON	SLC12A2	SLC12A2	N/A	10.0906	5.87834	-0.71108
scaffold1	715429	INTRON	SLC12A2	SLC12A2	N/A	13.7727	6.23752	-0.69218
scaffold1	716817	UPSTREAM	SLC12A2	SLC12A2	N/A	11.3262	7.29769	-0.75175
scaffold1	716859	UPSTREAM	SLC12A2	SLC12A2	N/A	11.6581	8.12594	-0.74599
scaffold1	717925	UPSTREAM	SLC12A2	SLC12A2	N/A	13.3322	6.99269	0.74466
scaffold1	717943	UPSTREAM	SLC12A2	SLC12A2	N/A	15.1288	7.78783	0.75471
scaffold1	718020	UPSTREAM	SLC12A2	SLC12A2	N/A	11.861	1.96429	-0.41299
scaffold1	718085	UPSTREAM	SLC12A2	SLC12A2	N/A	24.9572	9.02453	0.75158
scaffold1	718086	UPSTREAM	SLC12A2	SLC12A2	N/A	23.0385	8.76157	0.72724
scaffold1	718112	UPSTREAM	SLC12A2	SLC12A2	N/A	10.9494	3.95521	0.62084
scaffold1	718133	UPSTREAM	SLC12A2	SLC12A2	N/A	18.8031	9.69392	-0.8712
scaffold1	718139	UPSTREAM	SLC12A2	SLC12A2	N/A	11.6679	6.33542	-0.74295
scaffold1	718236	UPSTREAM	SLC12A2	SLC12A2	N/A	14.9061	7.44736	0.79644
scaffold1	718246	UPSTREAM	SLC12A2	SLC12A2	N/A	16.9919	7.75757	0.80866
scaffold1	718252	UPSTREAM	SLC12A2	SLC12A2	N/A	14.2722	7.31954	0.7863
scaffold1	718579	UPSTREAM	SLC12A2	SLC12A2	N/A	13.9478	11.0534	-0.7773
scaffold1	719499	UPSTREAM	SLC12A2	SLC12A2	N/A	17.4711	6.50862	-0.74772
scaffold46	245402	?	?	N/A	-	10.2219	5.91023	-0.74489
scaffold46	255700	?	?	N/A	-	12.1974	7.44775	-0.74835
scaffold46	294829	INTERGENIC	?	N/A	-	10.6621	4.44135	-0.70114
scaffold46	299503	INTERGENIC	?	N/A	-	10.3086	6.54342	-0.77066
scaffold46	315000	INTERGENIC	?	N/A	-	10.193	3.25765	0.51457
scaffold46	386160	INTRON	LRP4	N/A	LRP4	11.2307	3.90441	0.56404
scaffold46	554239	DOWNSTREAM	Cry2	N/A	N/A	10.0009	5.39526	0.63976
scaffold46	609025	INTERGENIC	?	N/A	-	10.4565	2.21987	0.46766
scaffold46	924567	DOWNSTREAM	shank2	N/A	N/A	10.3917	6.69536	-0.7105
scaffold46	927497	INTRON	CTTN	N/A	N/A	10.8191	2.70239	0.55237
scaffold46	1003744	UPSTREAM	OIT3Ccdc88b	N/A	N/A	10.0854	2.8263	0.62543
scaffold46	1016754	INTERGENIC	?	N/A	-	11.0752	4.13985	0.7294
scaffold46	1025314	INTERGENIC	?	N/A	-	11.8048	2.54588	0.39873
scaffold46	1068948	INTRON	gyltl1b	N/A	N/A	10.9455	3.03399	0.62762
scaffold46	1080716	INTRON	gyltl1b	N/A	N/A	10.3004	3.42677	0.636
scaffold46	1081614	INTRON	gyltl1b	N/A	N/A	11.9124	4.14718	-0.69105
scaffold46	1082367	INTRON	gyltl1b	N/A	N/A	16.024	6.65864	-0.72563
scaffold46	1085057	INTRON	gyltl1b	N/A	N/A	10.4504	-0.261537	-0.059607
scaffold46	1086109	INTRON	gyltl1b	N/A	N/A	10.9242	-0.156948	-0.014026
scaffold46	1086180	INTRON	gyltl1b	N/A	N/A	13.7424	0.342798	0.10461
scaffold46	1087232	INTRON	gyltl1b	N/A	N/A	10.7365	3.61011	0.68045
scaffold46	1087816	UTR_5_PRIME	gyltl1b	N/A	N/A	10.8352	2.04474	0.36678
scaffold46	1089255	INTRON	gyltl1b	N/A	N/A	11.1412	3.03906	0.59813
scaffold46	1147679	INTERGENIC	?	N/A	-	11.1034	3.40081	0.57537
scaffold869	31093	UPSTREAM	CI078	N/A	N/A	10.3175	6.82548	0.45482
scaffold869	31109	UPSTREAM	CI078	N/A	N/A	10.0343	7.26677	0.46149
scaffold869	136302	START_GAINED	Rpl28	N/A	N/A	10.6253	6.54197	0.38977
scaffold869	277828	INTRON	fam73b	N/A	N/A	10.1581	3.84594	0.46726
scaffold869	344850	UTR_3_PRIME	SETX	N/A	N/A	16.0423	8.53877	0.46744
scaffold869	1380628	INTRON	rpl35	N/A	N/A	10.8713	5.97688	-0.511
scaffold392	24448	NON_SYNONYMOUS_CODING	IFI44	N/A	N/A	12.0301	1.25859	0.37997
scaffold392	32294	INTERGENIC	?	N/A	-	13.5204	2.95886	0.58427
scaffold392	32786	INTERGENIC	?	N/A	-	13.249	4.0128	0.59024
scaffold392	44022	INTERGENIC	?	N/A	-	10.1022	3.73511	0.53598
scaffold392	44569	INTERGENIC	?	N/A	-	11.1356	1.29986	0.28837
scaffold392	55585	INTERGENIC	?	N/A	-	12.2517	2.71219	0.34611
scaffold392	62569	INTERGENIC	?	N/A	-	13.1462	2.397	0.50011
scaffold392	68412	INTERGENIC	?	N/A	-	10.071	1.59456	0.37722
scaffold392	93905	INTERGENIC	?	N/A	-	10.4094	2.72572	0.49077
scaffold392	96816	INTERGENIC	?	N/A	-	10.4931	2.17377	0.46552
scaffold392	109390	INTERGENIC	?	N/A	-	10.3221	2.71466	0.44735
scaffold392	109430	INTERGENIC	?	N/A	-	12.0926	3.08493	0.48948
scaffold392	109479	INTERGENIC	?	N/A	-	10.2843	2.38285	0.4661
scaffold392	109834	INTERGENIC	?	N/A	-	10.1388	2.03503	0.38713
scaffold392	110260	INTERGENIC	?	N/A	-	10.5091	2.24336	0.4387
scaffold392	111217	INTERGENIC	?	N/A	-	13.5327	3.36577	0.52193
scaffold392	111275	INTERGENIC	?	N/A	-	13.2018	3.55501	0.58112
scaffold392	111717	INTERGENIC	?	N/A	-	11.8324	2.58777	0.50879
scaffold392	111777	INTERGENIC	?	N/A	-	10.9366	2.22448	0.44046
scaffold392	111888	INTERGENIC	?	N/A	-	11.3505	3.19251	0.48639
scaffold392	111897	INTERGENIC	?	N/A	-	10.7583	2.33933	0.40606
scaffold392	111934	INTERGENIC	?	N/A	-	10.2271	2.32952	0.43141
scaffold392	113839	INTERGENIC	?	N/A	-	13.3015	3.24209	0.51771
scaffold392	114364	UPSTREAM	xpr1	N/A	N/A	11.1662	2.32137	0.53978
scaffold392	114437	UPSTREAM	xpr1	N/A	N/A	11.0243	1.93525	0.40999
scaffold392	114952	UPSTREAM	xpr1	N/A	N/A	12.3407	2.87619	0.48635
scaffold392	114972	UPSTREAM	xpr1	N/A	N/A	11.9134	2.55461	0.46263
scaffold392	115029	UPSTREAM	xpr1	N/A	N/A	10.3931	2.58446	0.46121
scaffold392	115033	UPSTREAM	xpr1	N/A	N/A	10.1168	2.47053	0.44069
scaffold392	115069	UPSTREAM	xpr1	N/A	N/A	10.5422	2.39782	0.42417
scaffold392	115079	UPSTREAM	xpr1	N/A	N/A	11.4213	2.26081	0.42796
scaffold392	115085	UPSTREAM	xpr1	N/A	N/A	11.2476	1.72603	0.35172
scaffold392	115109	UPSTREAM	xpr1	N/A	N/A	10.6016	2.06386	0.37984
scaffold392	115146	UPSTREAM	xpr1	N/A	N/A	10.4296	2.18087	0.4619
scaffold392	115568	UPSTREAM	xpr1	N/A	N/A	10.1139	1.932	0.33091
scaffold392	117683	UPSTREAM	xpr1	N/A	N/A	10.3986	2.13117	0.46574
scaffold392	118786	UPSTREAM	xpr1	N/A	N/A	12.2686	2.93933	0.47392
scaffold392	118797	UPSTREAM	xpr1	N/A	N/A	11.275	2.32004	0.43203
scaffold392	119663	INTRON	xpr1	N/A	N/A	10.8226	2.46082	0.48956
scaffold392	120516	INTRON	xpr1	N/A	N/A	10.4042	2.08171	0.4076
scaffold392	121459	INTRON	xpr1	N/A	N/A	13.213	2.84441	0.48268
scaffold392	121996	INTRON	xpr1	N/A	N/A	10.3624	1.85942	0.36914
scaffold392	125656	INTRON	xpr1	N/A	N/A	10.3429	2.34955	0.407
scaffold392	128221	INTRON	xpr1	N/A	N/A	11.4607	2.40145	0.45264
scaffold392	128546	INTRON	xpr1	N/A	N/A	11.023	2.18221	0.44517
scaffold392	128703	INTRON	xpr1	N/A	N/A	13.962	2.79175	0.43737
scaffold392	129551	INTRON	xpr1	N/A	N/A	10.7178	1.85831	0.37364
scaffold392	129574	INTRON	xpr1	N/A	N/A	10.6066	2.35443	0.53942
scaffold392	138317	INTRON	xpr1	N/A	N/A	12.4946	3.00022	0.42996
scaffold392	138328	INTRON	xpr1	N/A	N/A	11.2152	2.65358	0.39356
scaffold392	139245	INTRON	xpr1	N/A	N/A	11.418	2.07759	0.32386
scaffold392	139567	INTRON	xpr1	N/A	N/A	11.3088	2.5044	0.52246
scaffold392	142762	UPSTREAM	SIN3B	N/A	N/A	10.4871	2.44986	0.51858
scaffold392	143204	UPSTREAM	SIN3B	N/A	N/A	15.1309	3.75565	0.62137
scaffold392	166021	UPSTREAM	Tmem45b	N/A	N/A	10.3101	1.96674	0.36603
scaffold392	168307	UPSTREAM	Tmem45b	N/A	N/A	10.9048	2.7703	0.53272
scaffold392	169374	DOWNSTREAM	SIN3B	N/A	N/A	11.2752	2.79695	0.45822
scaffold392	180766	SYNONYMOUS_CODING	SFT2D2	N/A	N/A	12.6024	2.49358	0.40591
scaffold392	247256	SYNONYMOUS_CODING	fcho1	N/A	N/A	12.1314	2.35771	0.38411
scaffold392	281400	INTRON	rfx2	N/A	N/A	15.6735	9.05903	-0.76925
scaffold392	296904	UPSTREAM	acsbg2	N/A	N/A	12.3137	2.73472	0.55273
scaffold392	297738	UPSTREAM	acsbg2	N/A	N/A	10.7124	1.57385	0.31525
scaffold392	396904	INTERGENIC	?	N/A	-	10.1206	1.80267	0.3775
scaffold392	768949	INTERGENIC	?	N/A	-	11.229	2.67594	0.46586
scaffold392	769724	INTERGENIC	?	N/A	-	10.1518	2.28655	0.42265
scaffold392	769763	INTERGENIC	?	N/A	-	12.3708	6.77026	-0.58952
scaffold392	769956	INTERGENIC	?	N/A	-	11.9424	5.42745	-0.61081
scaffold392	770001	INTERGENIC	?	N/A	-	10.2371	2.19415	0.46149
scaffold392	770002	INTERGENIC	?	N/A	-	10.3536	2.26214	0.47163
scaffold392	770135	INTERGENIC	?	N/A	-	11.3801	2.50557	0.53468
scaffold392	770961	INTERGENIC	?	N/A	-	12.4207	5.92396	-0.57527
scaffold392	771098	INTERGENIC	?	N/A	-	10.4967	1.82129	0.31761
scaffold392	771295	INTERGENIC	?	N/A	-	10.4169	2.01385	0.4642
scaffold392	771311	INTERGENIC	?	N/A	-	10.9602	1.88335	0.34315
scaffold392	771490	INTERGENIC	?	N/A	-	13.1575	1.81082	0.39546
scaffold392	772311	INTERGENIC	?	N/A	-	10.2298	5.30886	-0.57476
scaffold392	773131	INTERGENIC	?	N/A	-	10.1687	1.40516	0.33766
scaffold392	773398	INTERGENIC	?	N/A	-	12.1812	2.86469	0.49138
scaffold392	775121	INTERGENIC	?	N/A	-	11.8914	2.24368	0.39744
scaffold392	775796	INTERGENIC	?	N/A	-	10.1969	7.04084	-0.65373
scaffold392	779111	INTERGENIC	?	N/A	-	11.5927	5.50046	-0.56054
scaffold392	779139	INTERGENIC	?	N/A	-	11.0249	4.4562	-0.57084
scaffold392	779217	INTERGENIC	?	N/A	-	10.2485	3.84869	-0.54468
scaffold392	782111	INTERGENIC	?	N/A	-	10.1803	3.87426	-0.48449
scaffold392	782950	INTERGENIC	?	N/A	-	10.8666	2.32588	0.42846
scaffold392	784178	INTERGENIC	?	N/A	-	10.6566	6.06989	-0.52647
scaffold392	793373	INTERGENIC	?	N/A	-	10.3801	5.26304	-0.58112
scaffold392	793380	INTERGENIC	?	N/A	-	10.174	5.82141	-0.60068
scaffold392	793547	INTERGENIC	?	N/A	-	11.9177	4.95226	-0.64184
scaffold392	793580	INTERGENIC	?	N/A	-	10.2693	2.51583	0.54286
scaffold392	793582	INTERGENIC	?	N/A	-	11.4755	2.61283	0.54689
scaffold392	794423	INTERGENIC	?	N/A	-	12.2244	2.66595	0.4902
scaffold392	794453	INTERGENIC	?	N/A	-	12.158	2.77635	0.53332
scaffold392	795405	INTERGENIC	?	N/A	-	11.2595	5.24944	-0.50633
scaffold392	798904	INTERGENIC	?	N/A	-	10.1127	1.7914	0.32109
scaffold392	801062	INTERGENIC	?	N/A	-	12.394	5.66248	-0.49716
scaffold392	802262	INTERGENIC	?	N/A	-	10.1906	2.42648	0.40011
scaffold392	802338	INTERGENIC	?	N/A	-	10.3597	4.91221	-0.57228
scaffold392	802435	INTERGENIC	?	N/A	-	11.1058	4.6577	-0.54886
scaffold392	803448	INTERGENIC	?	N/A	-	11.5512	2.71198	0.47026
scaffold392	803478	INTERGENIC	?	N/A	-	11.3266	2.38675	0.45717
scaffold392	805140	INTERGENIC	?	N/A	-	17.1894	7.44281	-0.54573
scaffold392	805209	INTERGENIC	?	N/A	-	13.9327	6.39431	-0.5053
scaffold392	805351	INTERGENIC	?	N/A	-	11.6042	5.47116	-0.5863
scaffold392	805791	INTERGENIC	?	N/A	-	10.2761	5.14706	-0.60743
scaffold392	805832	INTERGENIC	?	N/A	-	11.722	5.49788	-0.55499
scaffold392	805867	INTERGENIC	?	N/A	-	11.371	4.96035	-0.55005
scaffold392	806762	INTERGENIC	?	N/A	-	12.0851	2.4287	0.40447
scaffold392	807442	INTERGENIC	?	N/A	-	10.2448	5.13379	-0.67728
scaffold392	808487	INTERGENIC	?	N/A	-	10.0926	4.66582	-0.47926
scaffold392	808497	INTERGENIC	?	N/A	-	10.0448	3.91835	-0.44363
scaffold392	809312	INTERGENIC	?	N/A	-	13.6755	3.41739	0.54719
scaffold392	810879	INTERGENIC	?	N/A	-	11.2859	1.91754	0.40829
scaffold392	810920	INTERGENIC	?	N/A	-	13.7951	6.68505	-0.52698
scaffold392	810930	INTERGENIC	?	N/A	-	12.3484	6.44827	-0.4985
scaffold392	816376	INTERGENIC	?	N/A	-	12.689	5.85599	-0.57719
scaffold392	816451	INTERGENIC	?	N/A	-	15.1184	5.96154	-0.57708
scaffold392	821381	INTERGENIC	?	N/A	-	10.063	4.13472	-0.51225
scaffold392	821959	INTERGENIC	?	N/A	-	10.113	2.41335	0.53619
scaffold392	826202	INTERGENIC	?	N/A	-	10.0585	5.91587	-0.70013
scaffold392	828737	INTERGENIC	?	N/A	-	10.8867	4.50228	-0.55342
scaffold392	829037	INTERGENIC	?	N/A	-	14.3197	6.83982	-0.7178
scaffold392	830085	INTERGENIC	?	N/A	-	12.7169	4.49546	-0.52279
scaffold392	830231	INTERGENIC	?	N/A	-	12.3727	4.02148	-0.5908
scaffold392	830918	INTERGENIC	?	N/A	-	12.931	5.40663	-0.49137
scaffold392	831837	INTERGENIC	?	N/A	-	12.2914	5.36494	-0.59972
scaffold392	831926	INTERGENIC	?	N/A	-	13.9155	5.03782	-0.58611
scaffold392	832784	INTERGENIC	?	N/A	-	10.8442	4.58538	-0.61785
scaffold392	832963	INTERGENIC	?	N/A	-	10.0025	2.1521	0.42582
scaffold392	833022	INTERGENIC	?	N/A	-	16.8015	5.96859	-0.48171
scaffold392	836163	INTERGENIC	?	N/A	-	10.3953	4.54891	-0.54787
scaffold392	838415	INTERGENIC	?	N/A	-	16.0603	3.61375	0.63418
scaffold392	838442	INTERGENIC	?	N/A	-	15.6098	3.33197	0.5994
scaffold392	839466	INTERGENIC	?	N/A	-	11.2919	4.67375	-0.50007
scaffold392	841831	INTERGENIC	?	N/A	-	10.6026	4.39676	0.6425
scaffold392	842313	INTERGENIC	?	N/A	-	15.1369	3.84518	0.56021
scaffold392	842392	INTERGENIC	?	N/A	-	11.8762	2.89841	0.39544
scaffold392	842394	INTERGENIC	?	N/A	-	10.4857	2.40535	0.36641
scaffold392	846188	INTERGENIC	?	N/A	-	10.8218	1.73903	0.46032
scaffold392	846269	INTERGENIC	?	N/A	-	12.5814	2.63781	0.45776
scaffold392	846422	INTERGENIC	?	N/A	-	13.1018	2.80988	0.59607
scaffold392	847187	INTERGENIC	?	N/A	-	11.2077	2.40502	0.47191
scaffold392	848947	INTERGENIC	?	N/A	-	11.0636	4.26427	-0.5524
scaffold392	849996	INTERGENIC	?	N/A	-	10.2998	3.86384	-0.45584
scaffold392	850535	INTERGENIC	?	N/A	-	12.4388	3.20575	0.57519
scaffold392	851028	INTERGENIC	?	N/A	-	11.768	4.78688	-0.54359
scaffold392	851552	INTERGENIC	?	N/A	-	12.8378	3.72627	0.54785
scaffold392	855981	INTERGENIC	?	N/A	-	11.2801	2.1807	0.51018
scaffold392	856387	INTERGENIC	?	N/A	-	10.5667	5.33804	-0.62646
scaffold392	857738	INTERGENIC	?	N/A	-	10.6302	2.75439	0.55562
scaffold392	859007	INTERGENIC	?	N/A	-	10.037	4.58938	-0.66474
scaffold392	860947	INTERGENIC	?	N/A	-	10.3432	4.84376	-0.71566
scaffold392	862138	INTERGENIC	?	N/A	-	13.818	7.62677	-0.65085
scaffold392	862285	INTERGENIC	?	N/A	-	12.1959	3.24983	0.44051
scaffold392	862317	INTERGENIC	?	N/A	-	10.823	2.25027	0.36985
scaffold392	862684	INTERGENIC	?	N/A	-	10.4643	4.63721	-0.65732
scaffold392	864590	INTERGENIC	?	N/A	-	15.9631	3.17716	0.55225
scaffold392	864605	INTERGENIC	?	N/A	-	18.1145	3.84212	0.55233
scaffold392	864607	INTERGENIC	?	N/A	-	16.2536	3.59853	0.54078
scaffold392	865332	INTERGENIC	?	N/A	-	11.6107	4.30871	-0.53822
scaffold392	865337	INTERGENIC	?	N/A	-	10.5049	3.88279	-0.55193
scaffold392	865683	INTERGENIC	?	N/A	-	12.0516	3.27193	0.45573
scaffold392	865686	INTERGENIC	?	N/A	-	11.506	3.25566	0.45639
scaffold392	865744	INTERGENIC	?	N/A	-	12.542	2.82453	0.35439
scaffold392	865880	INTERGENIC	?	N/A	-	11.5493	3.94554	-0.51113
scaffold392	870923	INTERGENIC	?	N/A	-	10.4803	2.00792	0.45689
scaffold392	871414	INTERGENIC	?	N/A	-	10.1655	2.52728	0.51959
scaffold392	871705	INTERGENIC	?	N/A	-	12.982	6.97382	-0.67563
scaffold392	872204	INTERGENIC	?	N/A	-	11.5935	2.36481	0.4621
scaffold392	874397	INTERGENIC	?	N/A	-	13.0306	3.33023	0.51289
scaffold392	874411	INTERGENIC	?	N/A	-	11.7151	3.2149	0.5089
scaffold392	877775	INTERGENIC	?	N/A	-	10.2093	5.20409	-0.46873
scaffold392	878472	INTERGENIC	?	N/A	-	10.5007	5.48544	-0.58681
scaffold392	881821	INTERGENIC	?	N/A	-	13.5936	3.20512	0.58624
scaffold392	882237	INTERGENIC	?	N/A	-	10.4943	2.45443	0.42067
scaffold392	882546	INTERGENIC	?	N/A	-	12.1123	2.62047	0.46643
scaffold392	882594	INTERGENIC	?	N/A	-	13.0592	3.05289	0.49751
scaffold392	882599	INTERGENIC	?	N/A	-	13.1758	2.67516	0.48206
scaffold392	882895	INTERGENIC	?	N/A	-	13.2986	5.71215	-0.56861
scaffold392	882925	INTERGENIC	?	N/A	-	16.0809	6.85634	-0.57565
scaffold392	883631	INTERGENIC	?	N/A	-	17.2605	8.59456	-0.67561
scaffold392	883838	INTERGENIC	?	N/A	-	16.1246	7.26979	-0.73192
scaffold392	883839	INTERGENIC	?	N/A	-	15.6448	7.18221	-0.73537
scaffold392	883841	INTERGENIC	?	N/A	-	15.3744	7.25001	-0.73994
scaffold392	885513	INTERGENIC	?	N/A	-	14.1134	6.8726	-0.63318
scaffold392	886508	INTERGENIC	?	N/A	-	13.0387	5.89179	-0.47998
scaffold392	888446	INTERGENIC	?	N/A	-	14.984	3.70776	0.60396
scaffold392	888861	INTERGENIC	?	N/A	-	12.3958	5.9633	-0.64563
scaffold392	888908	INTERGENIC	?	N/A	-	14.3463	6.63092	-0.57449
scaffold392	888909	INTERGENIC	?	N/A	-	13.4778	6.03778	-0.56399
scaffold392	889103	INTERGENIC	?	N/A	-	11.9219	3.14201	0.53687
scaffold392	889156	INTERGENIC	?	N/A	-	12.7018	3.33387	0.49477
scaffold392	892987	INTERGENIC	?	N/A	-	11.533	7.39964	-0.74052
scaffold392	894134	INTERGENIC	?	N/A	-	11.2228	4.23295	-0.5055
scaffold392	894554	INTERGENIC	?	N/A	-	11.3572	1.78753	0.37873
scaffold392	894575	INTERGENIC	?	N/A	-	11.3406	2.17632	0.33207
scaffold392	894580	INTERGENIC	?	N/A	-	11.1732	2.02131	0.30878
scaffold392	894719	INTERGENIC	?	N/A	-	15.1193	6.34256	-0.61584
scaffold392	894726	INTERGENIC	?	N/A	-	11.8762	4.9766	-0.59101
scaffold392	895178	INTERGENIC	?	N/A	-	17.4419	7.92065	-0.66008
scaffold392	896408	INTERGENIC	?	N/A	-	12.5338	2.44133	0.51778
scaffold392	896410	INTERGENIC	?	N/A	-	12.3712	2.45574	0.4857
scaffold392	897666	INTERGENIC	?	N/A	-	14.4181	3.85008	0.54329
scaffold392	899395	INTERGENIC	?	N/A	-	10.7631	2.57564	0.48064
scaffold392	899945	INTERGENIC	?	N/A	-	11.743	2.5618	0.50405
scaffold392	905274	INTERGENIC	?	N/A	-	14.4292	3.55298	0.53367
scaffold392	906174	INTERGENIC	?	N/A	-	13.9695	7.12561	-0.57963
scaffold392	906279	INTERGENIC	?	N/A	-	19.8695	8.04088	-0.59224
scaffold392	906349	INTERGENIC	?	N/A	-	16.5007	6.95026	-0.57079
scaffold392	906456	INTERGENIC	?	N/A	-	11.0737	3.52648	-0.60716
scaffold392	907188	INTERGENIC	?	N/A	-	17.2114	6.07573	-0.54702
scaffold392	907819	INTERGENIC	?	N/A	-	13.2157	6.56807	-0.5978
scaffold392	908303	INTERGENIC	?	N/A	-	18.6813	8.45108	-0.62572
scaffold392	908498	INTERGENIC	?	N/A	-	18.1139	8.37356	-0.67073
scaffold392	908833	INTERGENIC	?	N/A	-	17.455	8.38977	-0.66279
scaffold392	908971	INTERGENIC	?	N/A	-	12.9448	3.66333	-0.38843
scaffold392	913613	INTERGENIC	?	N/A	-	14.0965	9.60567	-0.77054
scaffold392	913614	INTERGENIC	?	N/A	-	14.4851	9.54355	-0.76432
scaffold392	914117	INTERGENIC	?	N/A	-	15.2261	6.89511	-0.6255
scaffold392	914442	INTERGENIC	?	N/A	-	15.7081	6.65452	-0.59668
scaffold392	915236	INTERGENIC	?	N/A	-	17.9363	7.40666	-0.68122
scaffold392	916763	INTERGENIC	?	N/A	-	15.53	5.93901	-0.52869
scaffold392	917010	INTERGENIC	?	N/A	-	15.9932	8.4103	-0.68438
scaffold392	918666	INTERGENIC	?	N/A	-	18.3485	8.39009	-0.62458
scaffold392	918853	INTERGENIC	?	N/A	-	15.7175	7.65663	-0.64695
scaffold392	919347	INTERGENIC	?	N/A	-	12.4642	4.16086	-0.47758
scaffold392	919967	INTERGENIC	?	N/A	-	16.5383	7.55554	-0.65271
scaffold392	920067	INTERGENIC	?	N/A	-	15.1801	7.05553	-0.65103
scaffold392	920217	INTERGENIC	?	N/A	-	10.7427	4.89886	-0.5597
scaffold392	920469	INTERGENIC	?	N/A	-	15.1186	6.93634	-0.61311
scaffold392	922077	INTERGENIC	?	N/A	-	14.7328	7.0335	-0.61199
scaffold392	922245	INTERGENIC	?	N/A	-	18.1963	7.50262	-0.64518
scaffold392	922307	INTERGENIC	?	N/A	-	17.762	7.75345	-0.63074
scaffold392	922483	INTERGENIC	?	N/A	-	12.3304	3.27568	-0.47162
scaffold392	923042	INTERGENIC	?	N/A	-	15.066	7.47774	-0.67553
scaffold392	924032	INTERGENIC	?	N/A	-	14.7545	5.9388	-0.50819
scaffold392	927362	INTERGENIC	?	N/A	-	19.1199	8.6887	-0.71422
scaffold392	932869	INTERGENIC	?	N/A	-	10.6905	5.92935	-0.60743
scaffold392	933527	INTERGENIC	?	N/A	-	16.5012	7.44922	-0.66279
scaffold392	934956	INTERGENIC	?	N/A	-	15.19	8.65486	-0.6892
scaffold392	935741	INTERGENIC	?	N/A	-	15.5337	6.38507	-0.58192
scaffold392	936044	INTERGENIC	?	N/A	-	14.6855	5.90933	-0.55457
scaffold392	936045	INTERGENIC	?	N/A	-	14.5241	5.95166	-0.58247
scaffold392	936121	INTERGENIC	?	N/A	-	13.1907	6.41172	-0.64153
scaffold392	936291	INTERGENIC	?	N/A	-	19.4356	8.54991	-0.67938
scaffold392	937174	INTERGENIC	?	N/A	-	15.52	8.56311	-0.68074
scaffold392	937965	INTERGENIC	?	N/A	-	15.8149	7.2445	-0.6382
scaffold392	937966	INTERGENIC	?	N/A	-	16.0121	6.77494	-0.58929
scaffold392	939107	INTERGENIC	?	N/A	-	16.1506	7.36384	-0.6644
scaffold392	939249	INTERGENIC	?	N/A	-	16.9254	7.14454	-0.61439
scaffold392	939587	INTERGENIC	?	N/A	-	16.6949	7.60337	-0.71309
scaffold392	940254	INTERGENIC	?	N/A	-	21.1889	8.55156	-0.59967
scaffold392	940313	INTERGENIC	?	N/A	-	15.4581	6.84939	-0.60435
scaffold392	940491	INTERGENIC	?	N/A	-	21.0696	8.55542	-0.68773
scaffold392	940498	INTERGENIC	?	N/A	-	12.3497	6.22819	-0.67643
scaffold392	940834	INTERGENIC	?	N/A	-	10.1208	3.10425	-0.59469
scaffold392	942909	INTERGENIC	?	N/A	-	11.0769	2.79793	-0.52285
scaffold392	943249	INTERGENIC	?	N/A	-	17.4002	7.56018	-0.6467
scaffold392	944581	INTERGENIC	?	N/A	-	10.7169	5.17554	-0.63572
scaffold392	944812	INTERGENIC	?	N/A	-	12.319	6.50466	-0.66848
scaffold392	946097	INTERGENIC	?	N/A	-	20.5784	7.75996	-0.60651
scaffold392	947309	INTERGENIC	?	N/A	-	19.1025	7.37698	-0.62439
scaffold392	947327	INTERGENIC	?	N/A	-	18.9901	8.01258	-0.63953
scaffold392	947726	INTERGENIC	?	N/A	-	12.7783	6.07218	-0.63928
scaffold392	948355	INTERGENIC	?	N/A	-	17.1826	6.96737	-0.65743
scaffold392	950867	INTERGENIC	?	N/A	-	18.9473	8.77225	-0.7122
scaffold392	952015	INTERGENIC	?	N/A	-	16.7669	6.69205	-0.66464
scaffold392	952296	INTERGENIC	?	N/A	-	17.1372	8.46033	-0.70759
scaffold392	952775	INTERGENIC	?	N/A	-	18.0887	7.87394	-0.65865
scaffold392	952875	INTERGENIC	?	N/A	-	18.0289	6.7445	-0.69217
scaffold392	953193	INTERGENIC	?	N/A	-	20.953	6.95661	-0.62954
scaffold392	953640	INTERGENIC	?	N/A	-	16.0575	4.81397	-0.55919
scaffold392	954297	INTERGENIC	?	N/A	-	25.725	8.50602	-0.75829
scaffold392	954312	INTERGENIC	?	N/A	-	13.4721	6.98767	-0.69756
scaffold392	954313	INTERGENIC	?	N/A	-	13.2708	5.97471	-0.63044
scaffold392	954709	INTERGENIC	?	N/A	-	13.6383	5.25157	-0.57474
scaffold392	955219	INTERGENIC	?	N/A	-	24.3244	9.46097	-0.69503
scaffold392	955436	INTERGENIC	?	N/A	-	24.5951	8.71473	-0.68493
scaffold392	955645	INTERGENIC	?	N/A	-	21.2829	8.94719	-0.68589
scaffold392	956074	INTERGENIC	?	N/A	-	13.3556	6.43295	-0.56984
scaffold392	956819	INTERGENIC	?	N/A	-	12.9952	6.5266	-0.72209
scaffold392	957890	INTERGENIC	?	N/A	-	15.4705	7.28452	-0.65413
scaffold392	957915	INTERGENIC	?	N/A	-	17.0046	7.07769	-0.60121
scaffold392	957972	INTERGENIC	?	N/A	-	10.8692	5.19268	-0.56871
scaffold392	958080	INTERGENIC	?	N/A	-	22.2848	9.84461	-0.74348
scaffold392	958259	INTERGENIC	?	N/A	-	14.2839	6.52502	-0.6535
scaffold392	958405	INTERGENIC	?	N/A	-	12.7475	5.65545	-0.64525
scaffold392	958608	INTERGENIC	?	N/A	-	16.662	7.26724	-0.69335
scaffold392	960470	INTERGENIC	?	N/A	-	10.2675	4.5086	-0.43785
scaffold392	960471	INTERGENIC	?	N/A	-	11.5694	5.2065	-0.47585
scaffold392	960751	INTERGENIC	?	N/A	-	20.5598	8.56714	-0.67387
scaffold392	960863	INTERGENIC	?	N/A	-	10.3306	5.49037	-0.63578
scaffold392	961116	INTERGENIC	?	N/A	-	13.6011	4.91367	-0.60145
scaffold392	961353	INTERGENIC	?	N/A	-	16.8324	8.12927	-0.70263
scaffold392	962418	INTERGENIC	?	N/A	-	15.0073	7.13078	-0.61874
scaffold392	962427	INTERGENIC	?	N/A	-	14.8607	6.88209	-0.61831
scaffold392	962735	INTERGENIC	?	N/A	-	22.2422	8.6587	-0.68634
scaffold392	962894	INTERGENIC	?	N/A	-	16.6523	6.59335	-0.64059
scaffold392	962896	INTERGENIC	?	N/A	-	16.9284	6.63279	-0.60679
scaffold392	962911	INTERGENIC	?	N/A	-	15.8695	6.59199	-0.62907
scaffold392	963047	INTERGENIC	?	N/A	-	16.116	6.29095	-0.57662
scaffold392	963087	INTERGENIC	?	N/A	-	13.2886	4.65743	-0.48673
scaffold392	963132	INTERGENIC	?	N/A	-	16.849	6.60091	-0.53455
scaffold392	963217	INTERGENIC	?	N/A	-	18.4022	7.84397	-0.65034
scaffold392	963446	INTERGENIC	?	N/A	-	11.8146	4.87894	-0.66224
scaffold392	963499	INTERGENIC	?	N/A	-	18.1645	8.02942	-0.69209
scaffold392	963500	INTERGENIC	?	N/A	-	19.3503	8.6176	-0.7004
scaffold392	963586	INTERGENIC	?	N/A	-	14.2594	6.87476	-0.55896
scaffold392	963619	INTERGENIC	?	N/A	-	15.4114	6.13704	-0.57754
scaffold392	964226	INTERGENIC	?	N/A	-	15.4497	7.26576	-0.65777
scaffold392	964904	INTERGENIC	?	N/A	-	15.0128	7.4457	-0.66031
scaffold392	965130	INTERGENIC	?	N/A	-	20.2353	7.94576	-0.67362
scaffold392	965164	INTERGENIC	?	N/A	-	15.3899	7.23636	-0.61665
scaffold392	965255	INTERGENIC	?	N/A	-	19.1813	8.27916	-0.64043
scaffold392	965268	INTERGENIC	?	N/A	-	19.9893	7.99797	-0.63313
scaffold392	965281	INTERGENIC	?	N/A	-	18.8058	7.71381	-0.64691
scaffold392	965286	INTERGENIC	?	N/A	-	16.4719	7.2831	-0.6553
scaffold392	965300	INTERGENIC	?	N/A	-	17.3931	7.05077	-0.65928
scaffold392	965306	INTERGENIC	?	N/A	-	18.7925	7.79003	-0.64293
scaffold392	965327	INTERGENIC	?	N/A	-	21.7074	8.84213	-0.69261
scaffold392	965328	INTERGENIC	?	N/A	-	20.8827	8.43646	-0.69125
scaffold392	965371	INTERGENIC	?	N/A	-	18.4726	7.85186	-0.66972
scaffold392	965375	INTERGENIC	?	N/A	-	18.1448	8.10616	-0.67245
scaffold392	965376	INTERGENIC	?	N/A	-	17.6121	8.05545	-0.66813
scaffold392	965399	INTERGENIC	?	N/A	-	17.2473	7.7444	-0.64724
scaffold392	965460	INTERGENIC	?	N/A	-	18.1314	7.41717	-0.61412
scaffold392	965482	INTERGENIC	?	N/A	-	21.1426	8.11153	-0.64104
scaffold392	965491	INTERGENIC	?	N/A	-	23.6415	9.53574	-0.71028
scaffold392	965493	INTERGENIC	?	N/A	-	24.2316	9.76082	-0.71584
scaffold392	966875	INTERGENIC	?	N/A	-	17.5863	7.91741	-0.64249
scaffold392	967677	INTERGENIC	?	N/A	-	14.0602	6.9957	-0.6629
scaffold392	967693	INTERGENIC	?	N/A	-	20.6153	9.00217	-0.69602
scaffold392	967704	INTERGENIC	?	N/A	-	21.1922	8.71477	-0.63986
scaffold392	967879	INTERGENIC	?	N/A	-	14.0997	6.17716	-0.59601
scaffold392	967901	INTERGENIC	?	N/A	-	11.9326	5.64484	-0.58206
scaffold392	968038	INTERGENIC	?	N/A	-	18.7643	8.54627	-0.67757
scaffold392	968087	INTERGENIC	?	N/A	-	20.2612	7.83913	-0.68088
scaffold392	968209	INTERGENIC	?	N/A	-	20.6451	8.54829	-0.63197
scaffold392	968298	INTERGENIC	?	N/A	-	28.6972	9.51064	-0.70507
scaffold392	968476	INTERGENIC	?	N/A	-	10.0277	1.96596	-0.66162
scaffold392	969293	INTERGENIC	?	N/A	-	12.9756	7.28838	-0.64349
scaffold392	969768	INTERGENIC	?	N/A	-	13.7191	6.1919	-0.67178
scaffold392	969918	INTERGENIC	?	N/A	-	15.385	6.9923	-0.65972
scaffold392	969996	INTERGENIC	?	N/A	-	20.2527	8.35232	-0.64465
scaffold392	970049	INTERGENIC	?	N/A	-	18.7187	8.28596	-0.63453
scaffold392	970720	INTERGENIC	?	N/A	-	22.3034	9.14195	-0.7015
scaffold392	970783	INTERGENIC	?	N/A	-	13.5403	6.91634	-0.63526
scaffold392	971126	INTERGENIC	?	N/A	-	16.5397	7.98492	-0.67313
scaffold392	971312	INTERGENIC	?	N/A	-	16.5759	7.77735	-0.81991
scaffold392	971401	INTERGENIC	?	N/A	-	10.944	5.24861	-0.78249
scaffold392	971982	INTERGENIC	?	N/A	-	15.3052	6.17452	-0.6011
scaffold392	976042	INTERGENIC	?	N/A	-	20.0979	8.78056	-0.62503
scaffold392	976593	INTERGENIC	?	N/A	-	19.421	7.57381	-0.67193
scaffold392	977200	INTERGENIC	?	N/A	-	20.5208	8.35351	-0.66237
scaffold392	977661	INTERGENIC	?	N/A	-	17.7926	6.99815	-0.62256
scaffold392	977748	INTERGENIC	?	N/A	-	13.0386	3.9769	-0.48105
scaffold392	978245	INTERGENIC	?	N/A	-	16.4098	7.71737	-0.64789
scaffold392	978376	INTERGENIC	?	N/A	-	19.7678	7.67372	-0.61665
scaffold392	978384	INTERGENIC	?	N/A	-	15.0135	5.51556	-0.64191
scaffold392	978745	INTERGENIC	?	N/A	-	16.2549	7.34195	-0.6229
scaffold392	979028	INTERGENIC	?	N/A	-	19.2203	8.29986	-0.68495
scaffold392	979659	INTERGENIC	?	N/A	-	23.1439	9.34998	-0.70976
scaffold392	979851	INTERGENIC	?	N/A	-	25.3322	8.34203	-0.66792
scaffold392	981782	INTERGENIC	?	N/A	-	15.326	6.49628	-0.51563
scaffold392	982655	INTERGENIC	?	N/A	-	11.0444	5.38814	-0.59169
scaffold392	983655	INTERGENIC	?	N/A	-	17.4917	8.72599	-0.70587
scaffold392	984360	INTERGENIC	?	N/A	-	20.8232	9.57385	-0.68883
scaffold392	984361	INTERGENIC	?	N/A	-	21.1016	9.48473	-0.67768
scaffold392	984552	INTERGENIC	?	N/A	-	17.7084	7.69474	-0.61844
scaffold392	986020	INTERGENIC	?	N/A	-	15.7216	5.97078	-0.5351
scaffold392	986099	INTERGENIC	?	N/A	-	14.3588	7.46057	-0.67764
scaffold392	986380	INTERGENIC	?	N/A	-	22.3606	8.31783	-0.6014
scaffold392	986397	INTERGENIC	?	N/A	-	21.197	7.94759	-0.59251
scaffold392	988158	INTERGENIC	?	N/A	-	17.4333	7.67267	-0.66456
scaffold392	988187	INTERGENIC	?	N/A	-	18.7872	7.72563	-0.6487
scaffold392	988196	INTERGENIC	?	N/A	-	19.5366	8.31014	-0.65199
scaffold392	988263	INTERGENIC	?	N/A	-	10.0175	5.43572	-0.59426
scaffold392	989018	INTERGENIC	?	N/A	-	11.2518	6.04269	-0.61837
scaffold392	989263	INTERGENIC	?	N/A	-	13.0621	6.22621	-0.59756
scaffold392	990438	INTERGENIC	?	N/A	-	21.8079	9.06345	-0.66919
scaffold392	990745	INTERGENIC	?	N/A	-	22.9064	9.01778	-0.69094
scaffold392	991033	INTERGENIC	?	N/A	-	20.7222	8.2319	-0.66661
scaffold392	991827	INTERGENIC	?	N/A	-	19.3853	7.45042	-0.61515
scaffold392	991873	INTERGENIC	?	N/A	-	25.0424	9.92006	-0.67346
scaffold392	991874	INTERGENIC	?	N/A	-	24.6733	9.52364	-0.66535
scaffold392	992417	INTERGENIC	?	N/A	-	10.6337	5.2	-0.63602
scaffold392	992986	INTERGENIC	?	N/A	-	24.1872	9.6452	-0.64865
scaffold392	993167	INTERGENIC	?	N/A	-	19.0028	7.92555	-0.6179
scaffold392	993551	INTERGENIC	?	N/A	-	12.7399	6.02837	-0.67255
scaffold392	993626	INTERGENIC	?	N/A	-	10.1379	6.15603	-0.655
scaffold392	994224	INTERGENIC	?	N/A	-	20.4048	7.94377	-0.69467
scaffold392	994378	INTERGENIC	?	N/A	-	24.6774	9.37814	-0.70669
scaffold392	994381	INTERGENIC	?	N/A	-	24.0757	8.65506	-0.6887
scaffold392	994953	INTERGENIC	?	N/A	-	23.995	8.86056	-0.66367
scaffold392	995167	INTERGENIC	?	N/A	-	10.3167	6.36335	-0.66985
scaffold392	995466	INTERGENIC	?	N/A	-	18.4907	6.60388	-0.6917
scaffold392	995682	INTERGENIC	?	N/A	-	21.7297	7.20758	-0.56207
scaffold392	996044	INTERGENIC	?	N/A	-	18.0956	8.37771	-0.67663
scaffold392	996236	INTERGENIC	?	N/A	-	17.9563	9.19529	-0.72302
scaffold392	996559	INTERGENIC	?	N/A	-	14.8485	6.87754	-0.6182
scaffold392	996566	INTERGENIC	?	N/A	-	22.3561	9.13497	-0.68651
scaffold392	996671	INTERGENIC	?	N/A	-	22.719	8.96144	-0.61618
scaffold392	997293	INTERGENIC	?	N/A	-	18.35	6.82046	-0.54765
scaffold392	997953	INTERGENIC	?	N/A	-	18.5625	7.79021	-0.64085
scaffold392	998522	INTERGENIC	?	N/A	-	16.5432	7.57718	-0.6229
scaffold392	998524	INTERGENIC	?	N/A	-	18.6063	7.03371	-0.65753
scaffold392	998792	INTERGENIC	?	N/A	-	16.924	7.21365	-0.67558
scaffold392	999060	INTERGENIC	?	N/A	-	21.5456	8.44439	-0.62193
scaffold392	999755	INTERGENIC	?	N/A	-	19.3729	7.75793	-0.67013
scaffold392	1000267	INTERGENIC	?	N/A	-	24.6625	9.58113	-0.59999
scaffold392	1000388	INTERGENIC	?	N/A	-	20.2825	8.45077	-0.62273
scaffold392	1000569	INTERGENIC	?	N/A	-	20.6717	8.45344	-0.62958
scaffold392	1000936	INTERGENIC	?	N/A	-	19.3885	8.21251	-0.63604
scaffold392	1001108	INTERGENIC	?	N/A	-	12.3199	4.95872	-0.61545
scaffold392	1002413	INTERGENIC	?	N/A	-	18.3912	8.08304	-0.60789
scaffold392	1004448	INTERGENIC	?	N/A	-	12.2677	4.04242	-0.49882
scaffold392	1004602	INTERGENIC	?	N/A	-	13.4813	6.7568	-0.68205
scaffold392	1004661	INTERGENIC	?	N/A	-	21.5345	9.30713	-0.69594
scaffold392	1004933	INTERGENIC	?	N/A	-	15.752	5.79352	-0.63513
scaffold392	1005516	INTERGENIC	?	N/A	-	19.0901	8.71639	-0.70203
scaffold392	1005616	INTERGENIC	?	N/A	-	20.9883	8.24172	-0.6313
scaffold392	1005617	INTERGENIC	?	N/A	-	20.373	8.04104	-0.61403
scaffold392	1006279	INTERGENIC	?	N/A	-	19.267	7.72504	-0.59444
scaffold392	1006859	INTERGENIC	?	N/A	-	20.0562	8.12294	-0.68397
scaffold392	1007022	INTERGENIC	?	N/A	-	16.8251	7.80464	-0.62971
scaffold392	1007724	INTERGENIC	?	N/A	-	12.1106	5.66845	-0.65526
scaffold392	1007965	INTERGENIC	?	N/A	-	21.7148	8.30854	-0.67693
scaffold392	1008449	INTERGENIC	?	N/A	-	20.1881	9.11069	-0.7127
scaffold392	1008619	INTERGENIC	?	N/A	-	18.0094	7.3616	-0.65989
scaffold392	1008962	INTERGENIC	?	N/A	-	23.8062	9.12525	-0.69811
scaffold392	1009597	INTERGENIC	?	N/A	-	11.5262	4.88331	-0.61365
scaffold392	1009826	INTERGENIC	?	N/A	-	16.4792	6.62115	-0.66699
scaffold392	1013321	INTERGENIC	?	N/A	-	17.1114	7.21224	-0.5732
scaffold392	1014502	INTERGENIC	?	N/A	-	21.4623	8.34955	-0.64031
scaffold392	1014532	INTERGENIC	?	N/A	-	19.1927	8.33345	-0.67805
scaffold392	1014562	INTERGENIC	?	N/A	-	19.1793	8.92536	-0.6067
scaffold392	1014797	INTERGENIC	?	N/A	-	17.8324	8.13925	-0.68143
scaffold392	1014936	INTERGENIC	?	N/A	-	19.3735	7.59467	-0.59919
scaffold392	1014945	INTERGENIC	?	N/A	-	18.353	7.6231	-0.60067
scaffold392	1015052	INTERGENIC	?	N/A	-	21.9294	9.13181	-0.71112
scaffold392	1016206	INTERGENIC	?	N/A	-	15.5615	6.33548	-0.65251
scaffold392	1017481	INTERGENIC	?	N/A	-	16.5486	7.75413	-0.5996
scaffold392	1017630	INTERGENIC	?	N/A	-	10.3382	5.30726	-0.67613
scaffold392	1017724	INTERGENIC	?	N/A	-	23.2475	8.40114	-0.66018
scaffold392	1018936	INTERGENIC	?	N/A	-	19.0909	8.33907	-0.67745
scaffold392	1031860	INTERGENIC	?	N/A	-	21.2627	8.43721	-0.69807
scaffold392	1032359	INTERGENIC	?	N/A	-	22.0973	8.95878	-0.61225
scaffold392	1032889	INTERGENIC	?	N/A	-	27.2995	10.2706	-0.6803
scaffold392	1033540	INTERGENIC	?	N/A	-	25.8714	10.0693	-0.67208
scaffold392	1034196	INTERGENIC	?	N/A	-	17.6853	7.96814	-0.64555
scaffold392	1034322	INTERGENIC	?	N/A	-	19.8296	6.34598	-0.54412
scaffold392	1037215	INTERGENIC	?	N/A	-	16.5425	7.15324	-0.63324
scaffold392	1039042	INTERGENIC	?	N/A	-	19.604	7.43573	-0.61629
scaffold392	1040083	INTERGENIC	?	N/A	-	18.8188	9.55232	-0.74594
scaffold392	1040296	INTERGENIC	?	N/A	-	12.2827	4.91146	-0.72704
scaffold392	1040357	INTERGENIC	?	N/A	-	17.7816	8.56944	-0.68559
scaffold392	1040699	INTERGENIC	?	N/A	-	12.3721	5.18696	-0.80068
scaffold392	1041162	DOWNSTREAM	EPHB3	N/A	N/A	12.7306	5.51821	-0.59986
scaffold392	1041223	DOWNSTREAM	EPHB3	N/A	N/A	16.9067	6.7248	-0.66798
scaffold392	1041494	DOWNSTREAM	EPHB3	N/A	N/A	20.9615	8.73154	-0.64712
scaffold392	1041761	DOWNSTREAM	EPHB3	N/A	N/A	17.4601	7.66899	-0.60009
scaffold392	1041826	DOWNSTREAM	EPHB3	N/A	N/A	18.0471	6.59741	-0.53022
scaffold392	1042661	DOWNSTREAM	EPHB3	N/A	N/A	26.0703	8.1801	-0.5858
scaffold392	1042662	DOWNSTREAM	EPHB3	N/A	N/A	26.0459	8.08654	-0.58304
scaffold392	1043163	DOWNSTREAM	EPHB3	N/A	N/A	11.8052	5.21577	-0.53289
scaffold392	1044985	DOWNSTREAM	EPHB3	N/A	N/A	15.1926	7.77874	-0.62135
scaffold392	1045594	DOWNSTREAM	EPHB3	N/A	N/A	20.3493	8.55897	-0.70567
scaffold392	1045717	DOWNSTREAM	EPHB3	N/A	N/A	21.9061	8.81346	-0.65067
scaffold392	1046188	UTR_3_PRIME	EPHB3	N/A	N/A	14.6525	7.35345	-0.70059
scaffold392	1046285	UTR_3_PRIME	EPHB3	N/A	N/A	20.3454	8.25356	-0.64812
scaffold392	1046513	UTR_3_PRIME	EPHB3	N/A	N/A	17.7289	6.13997	-0.54829
scaffold392	1046671	UTR_3_PRIME	EPHB3	N/A	N/A	21.2033	8.39731	-0.58497
scaffold392	1046687	UTR_3_PRIME	EPHB3	N/A	N/A	20.431	8.77441	-0.61669
scaffold392	1046713	UTR_3_PRIME	EPHB3	N/A	N/A	20.0783	8.55862	-0.64393
scaffold392	1046756	UTR_3_PRIME	EPHB3	N/A	N/A	21.7103	10.1144	-0.67815
scaffold392	1046758	UTR_3_PRIME	EPHB3	N/A	N/A	21.2725	10.1817	-0.67459
scaffold392	1046761	UTR_3_PRIME	EPHB3	N/A	N/A	21.1514	9.58619	-0.66832
scaffold392	1046766	UTR_3_PRIME	EPHB3	N/A	N/A	21.8303	10.1163	-0.66323
scaffold392	1046767	UTR_3_PRIME	EPHB3	N/A	N/A	22.453	10.3282	-0.6661
scaffold392	1046790	UTR_3_PRIME	EPHB3	N/A	N/A	20.2374	8.27207	-0.64296
scaffold392	1046819	UTR_3_PRIME	EPHB3	N/A	N/A	21.3082	8.24341	-0.63518
scaffold392	1046838	UTR_3_PRIME	EPHB3	N/A	N/A	22.1091	9.12701	-0.64136
scaffold392	1046933	UTR_3_PRIME	EPHB3	N/A	N/A	19.4759	7.8903	-0.60928
scaffold392	1047113	UTR_3_PRIME	EPHB3	N/A	N/A	19.3575	7.55832	-0.61546
scaffold392	1047131	UTR_3_PRIME	EPHB3	N/A	N/A	19.4021	7.06502	-0.57645
scaffold392	1047600	UTR_3_PRIME	EPHB3	N/A	N/A	22.6622	10.4946	-0.68236
scaffold392	1048438	UTR_3_PRIME	EPHB3	N/A	N/A	20.3453	7.49751	-0.63474
scaffold392	1049822	UTR_3_PRIME	EPHB3	N/A	N/A	17.487	9.00711	-0.70133
scaffold392	1049910	UTR_3_PRIME	EPHB3	N/A	N/A	11.3302	5.87905	-0.53731
scaffold392	1050107	UTR_3_PRIME	EPHB3	N/A	N/A	12.2783	6.17595	-0.56542
scaffold392	1050164	UTR_3_PRIME	EPHB3	N/A	N/A	15.1953	6.11873	-0.54152
scaffold392	1050422	INTRON	EPHB3	N/A	N/A	23.5236	9.30997	-0.66868
scaffold392	1050576	INTRON	EPHB3	N/A	N/A	23.2147	8.43955	-0.65329
scaffold392	1050676	INTRON	EPHB3	N/A	N/A	22.0516	8.46473	-0.65087
scaffold392	1050753	INTRON	EPHB3	N/A	N/A	20.4885	9.32269	-0.69373
scaffold392	1050835	INTRON	EPHB3	N/A	N/A	24.4436	9.23127	-0.68778
scaffold392	1050850	INTRON	EPHB3	N/A	N/A	19.3157	8.45008	-0.61583
scaffold392	1050851	INTRON	EPHB3	N/A	N/A	20.3442	8.79074	-0.63169
scaffold392	1051177	INTRON	EPHB3	N/A	N/A	14.917	6.1986	-0.59538
scaffold392	1051226	INTRON	EPHB3	N/A	N/A	13.0065	5.63753	-0.69463
scaffold392	1051411	INTRON	EPHB3	N/A	N/A	20.8379	8.49797	-0.65054
scaffold392	1051665	INTRON	EPHB3	N/A	N/A	15.7033	6.74351	-0.57519
scaffold392	1051729	INTRON	EPHB3	N/A	N/A	14.1301	4.23714	-0.5823
scaffold392	1058454	SYNONYMOUS_CODING	EPHB3	N/A	N/A	11.3123	2.7512	-0.45975
scaffold392	1058655	SYNONYMOUS_CODING	EPHB3	N/A	N/A	16.1536	5.0951	-0.61649
scaffold392	1060477	INTRON	EPHB3	N/A	N/A	12.0652	4.81214	-0.54917
scaffold392	1060586	INTRON	EPHB3	N/A	N/A	24.3477	8.49723	-0.6031
scaffold392	1060630	INTRON	EPHB3	N/A	N/A	19.787	8.67285	-0.65977
scaffold392	1060646	INTRON	EPHB3	N/A	N/A	16.7342	8.07915	-0.65259
scaffold392	1060714	INTRON	EPHB3	N/A	N/A	13.4236	6.07962	-0.58341
scaffold392	1060745	INTRON	EPHB3	N/A	N/A	19.1043	8.17167	-0.70062
scaffold392	1060755	INTRON	EPHB3	N/A	N/A	19.8805	8.29566	-0.68924
scaffold392	1060779	INTRON	EPHB3	N/A	N/A	20.7545	8.27841	-0.61639
scaffold392	1060816	INTRON	EPHB3	N/A	N/A	19.2691	9.34345	-0.65604
scaffold392	1061356	INTRON	EPHB3	N/A	N/A	11.6669	7.76822	-0.62812
scaffold392	1061727	INTRON	EPHB3	N/A	N/A	24.8196	9.25154	-0.71732
scaffold392	1061828	SYNONYMOUS_CODING	EPHB3	N/A	N/A	22.4786	9.13843	-0.61624
scaffold392	1061967	INTRON	EPHB3	N/A	N/A	23.6745	10.3148	-0.67065
scaffold392	1062051	INTRON	EPHB3	N/A	N/A	20.0056	7.73699	-0.61118
scaffold392	1062065	INTRON	EPHB3	N/A	N/A	20.2333	7.83172	-0.62382
scaffold392	1062072	INTRON	EPHB3	N/A	N/A	19.6111	7.95491	-0.62493
scaffold392	1062128	INTRON	EPHB3	N/A	N/A	20.8314	8.06236	-0.64014
scaffold392	1062140	INTRON	EPHB3	N/A	N/A	21.3446	8.19948	-0.64809
scaffold392	1062170	INTRON	EPHB3	N/A	N/A	21.9571	8.6236	-0.63944
scaffold392	1062182	INTRON	EPHB3	N/A	N/A	22.5532	8.65295	-0.64203
scaffold392	1062183	INTRON	EPHB3	N/A	N/A	22.4569	8.43382	-0.64312
scaffold392	1062208	INTRON	EPHB3	N/A	N/A	18.1107	7.77777	-0.61716
scaffold392	1062942	INTRON	EPHB3	N/A	N/A	11.626	5.86604	-0.69945
scaffold392	1063222	INTRON	EPHB3	N/A	N/A	14.788	7.69116	-0.60305
scaffold392	1063775	INTRON	EPHB3	N/A	N/A	21.3625	9.63384	-0.65985
scaffold392	1063885	INTRON	EPHB3	N/A	N/A	26.8874	10.0571	-0.65858
scaffold392	1064121	INTRON	EPHB3	N/A	N/A	11.1282	3.82031	-0.61613
scaffold392	1064130	INTRON	EPHB3	N/A	N/A	27.8325	9.77488	-0.68802
scaffold392	1064362	INTRON	EPHB3	N/A	N/A	15.6469	7.23573	-0.65579
scaffold392	1064402	INTRON	EPHB3	N/A	N/A	16.6152	7.12238	-0.65836
scaffold392	1066047	INTRON	EPHB3	N/A	N/A	20.7577	7.596	-0.56599
scaffold392	1066690	INTRON	EPHB3	N/A	N/A	18.7843	7.07631	-0.55824
scaffold392	1066691	INTRON	EPHB3	N/A	N/A	19.7543	7.38528	-0.55526
scaffold392	1066737	INTRON	EPHB3	N/A	N/A	15.645	5.47839	-0.50401
scaffold392	1068415	INTRON	EPHB3	N/A	N/A	13.5064	6.81393	-0.61175
scaffold392	1068606	SYNONYMOUS_CODING	EPHB3	N/A	N/A	12.9739	5.77182	-0.59849
scaffold392	1069246	INTRON	EPHB3	N/A	N/A	17.3585	8.04116	-0.65841
scaffold392	1070071	INTRON	EPHB3	N/A	N/A	18.3543	8.10459	-0.63309
scaffold392	1070131	INTRON	EPHB3	N/A	N/A	16.6773	8.00381	-0.61664
scaffold392	1070294	INTRON	EPHB3	N/A	N/A	15.4828	6.64576	-0.65475
scaffold392	1070899	INTRON	EPHB3	N/A	N/A	14.9219	6.28126	-0.65326
scaffold392	1071399	INTRON	EPHB3	N/A	N/A	16.3154	7.09677	-0.6121
scaffold392	1071413	INTRON	EPHB3	N/A	N/A	18.8751	7.97255	-0.63505
scaffold392	1072568	INTRON	EPHB3	N/A	N/A	14.9246	6.12379	-0.55749
scaffold392	1072657	INTRON	EPHB3	N/A	N/A	14.3855	6.20159	-0.54471
scaffold392	1072878	INTRON	EPHB3	N/A	N/A	19.0794	7.96746	-0.65503
scaffold392	1073548	INTRON	EPHB3	N/A	N/A	17.5132	7.57664	-0.61854
scaffold392	1073780	INTRON	EPHB3	N/A	N/A	22.6554	9.67136	-0.66831
scaffold392	1074329	SYNONYMOUS_CODING	EPHB3	N/A	N/A	18.7124	8.50211	-0.65414
scaffold392	1074496	INTRON	EPHB3	N/A	N/A	19.5233	7.98454	-0.64273
scaffold392	1075380	INTRON	EPHB3	N/A	N/A	14.6832	6.42057	-0.56759
scaffold392	1075735	INTRON	EPHB3	N/A	N/A	15.5569	7.00316	-0.64366
scaffold392	1076213	INTRON	EPHB3	N/A	N/A	10.8803	5.44091	-0.5704
scaffold392	1076646	INTRON	EPHB3	N/A	N/A	10.0661	5.52545	-0.56112
scaffold392	1077399	INTRON	EPHB3	N/A	N/A	18.9929	7.90643	-0.60936
scaffold392	1077448	INTRON	EPHB3	N/A	N/A	20.3902	8.95713	-0.68366
scaffold392	1079101	INTRON	EPHB3	N/A	N/A	19.761	8.18324	-0.59923
scaffold392	1079281	INTRON	EPHB3	N/A	N/A	19.7142	8.89332	-0.63063
scaffold392	1079430	INTRON	EPHB3	N/A	N/A	17.8203	7.67527	-0.66311
scaffold392	1079440	INTRON	EPHB3	N/A	N/A	18.2866	8.56384	-0.66752
scaffold392	1079826	INTRON	EPHB3	N/A	N/A	16.5944	7.79587	-0.61704
scaffold392	1079996	INTRON	EPHB3	N/A	N/A	17.3627	7.09405	-0.55976
scaffold392	1080209	INTRON	EPHB3	N/A	N/A	18.2018	7.67783	-0.65186
scaffold392	1080728	INTRON	EPHB3	N/A	N/A	14.3059	6.33189	-0.60351
scaffold392	1081065	INTRON	EPHB3	N/A	N/A	20.2831	9.14588	-0.68955
scaffold392	1081066	INTRON	EPHB3	N/A	N/A	20.4192	9.00809	-0.69548
scaffold392	1081106	INTRON	EPHB3	N/A	N/A	12.4984	6.32866	-0.60801
scaffold392	1081970	INTRON	EPHB3	N/A	N/A	13.6945	7.21484	-0.6391
scaffold392	1082080	INTRON	EPHB3	N/A	N/A	18.0476	8.29822	-0.69687
scaffold392	1082141	INTRON	EPHB3	N/A	N/A	13.5713	6.11787	-0.69307
scaffold392	1082370	INTRON	EPHB3	N/A	N/A	10.4235	4.74262	-0.6479
scaffold392	1083169	INTRON	EPHB3	N/A	N/A	20.6513	7.86728	-0.57226
scaffold392	1084379	INTRON	EPHB3	N/A	N/A	16.1216	7.28251	-0.61402
scaffold392	1086423	INTRON	EPHB3	N/A	N/A	20.4456	8.74632	-0.70977
scaffold392	1086600	INTRON	EPHB3	N/A	N/A	15.8136	7.80415	-0.67547
scaffold392	1086736	INTRON	EPHB3	N/A	N/A	14.3917	6.57557	-0.6276
scaffold392	1088700	INTRON	EPHB3	N/A	N/A	16.8054	7.29774	-0.67213
scaffold392	1089246	INTRON	EPHB3	N/A	N/A	12.2692	3.88134	-0.44246
scaffold392	1090057	INTRON	EPHB3	N/A	N/A	15.2269	5.69579	-0.58164
scaffold392	1090060	INTRON	EPHB3	N/A	N/A	13.2225	5.07544	-0.57117
scaffold392	1090071	INTRON	EPHB3	N/A	N/A	15.6931	6.40521	-0.58697
scaffold392	1090072	INTRON	EPHB3	N/A	N/A	15.3865	6.11879	-0.58641
scaffold392	1090274	INTRON	EPHB3	N/A	N/A	11.7113	4.40766	-0.51567
scaffold392	1090731	INTRON	EPHB3	N/A	N/A	12.6714	5.27446	-0.57281
scaffold392	1090806	INTRON	EPHB3	N/A	N/A	13.694	6.10394	-0.58573
scaffold392	1091175	INTRON	EPHB3	N/A	N/A	22.1064	7.06978	-0.59186
scaffold392	1091251	INTRON	EPHB3	N/A	N/A	15.8647	6.34819	-0.55778
scaffold392	1091262	INTRON	EPHB3	N/A	N/A	16.7871	6.55693	-0.55508
scaffold392	1091302	INTRON	EPHB3	N/A	N/A	16.0051	6.29146	-0.54474
scaffold392	1091449	INTRON	EPHB3	N/A	N/A	11.2906	5.08629	-0.53343
scaffold392	1091882	INTRON	EPHB3	N/A	N/A	12.5233	6.27605	-0.56641
scaffold392	1093672	INTRON	EPHB3	N/A	N/A	12.2947	5.18099	-0.54648
scaffold392	1093910	INTRON	EPHB3	N/A	N/A	18.2534	7.25641	-0.60393
scaffold392	1095123	INTRON	EPHB3	N/A	N/A	12.6911	5.58669	-0.62342
scaffold392	1095761	INTRON	EPHB3	N/A	N/A	10.0504	4.86343	-0.55029
scaffold392	1096083	INTRON	EPHB3	N/A	N/A	15.5028	5.87511	-0.57952
scaffold392	1098153	INTRON	EPHB3	N/A	N/A	18.349	7.26534	-0.62183
scaffold392	1098230	INTRON	EPHB3	N/A	N/A	14.6074	7.57878	-0.6457
scaffold392	1098887	INTRON	EPHB3	N/A	N/A	14.4665	7.64079	-0.61525
scaffold392	1100109	INTRON	EPHB3	N/A	N/A	11.3705	6.85374	-0.60957
scaffold392	1100191	INTRON	EPHB3	N/A	N/A	14.6382	7.34528	-0.66224
scaffold392	1100226	INTRON	EPHB3	N/A	N/A	16.4875	8.14594	-0.62172
scaffold392	1100233	INTRON	EPHB3	N/A	N/A	17.0172	6.93803	-0.56961
scaffold392	1100373	INTRON	EPHB3	N/A	N/A	16.272	9.22845	-0.66948
scaffold392	1100374	INTRON	EPHB3	N/A	N/A	16.2179	8.9387	-0.6505
scaffold392	1100379	INTRON	EPHB3	N/A	N/A	15.3633	7.69294	-0.60409
scaffold392	1100501	INTRON	EPHB3	N/A	N/A	14.2808	6.3678	-0.66201
scaffold392	1100513	INTRON	EPHB3	N/A	N/A	14.9292	6.95997	-0.68571
scaffold392	1100949	INTRON	EPHB3	N/A	N/A	12.5397	5.62682	-0.54415
scaffold392	1101030	INTRON	EPHB3	N/A	N/A	13.8943	5.76433	-0.5589
scaffold392	1101089	INTRON	EPHB3	N/A	N/A	10.8568	4.50157	-0.51168
scaffold392	1101136	INTRON	EPHB3	N/A	N/A	14.9664	5.61271	-0.55132
scaffold392	1101137	INTRON	EPHB3	N/A	N/A	14.6407	6.00424	-0.57193
scaffold392	1101178	INTRON	EPHB3	N/A	N/A	14.1831	5.53972	-0.55794
scaffold392	1101343	INTRON	EPHB3	N/A	N/A	12.8424	6.09989	-0.6296
scaffold392	1101638	INTRON	EPHB3	N/A	N/A	13.0275	5.05918	-0.5731
scaffold392	1101683	INTRON	EPHB3	N/A	N/A	13.8472	5.74079	-0.58039
scaffold392	1101718	INTRON	EPHB3	N/A	N/A	12.0504	7.31923	-0.64421
scaffold392	1101721	INTRON	EPHB3	N/A	N/A	13.2675	7.58727	-0.64891
scaffold392	1101754	INTRON	EPHB3	N/A	N/A	14.2831	6.81865	-0.63625
scaffold392	1101763	INTRON	EPHB3	N/A	N/A	13.3622	6.83746	-0.65711
scaffold392	1101823	INTRON	EPHB3	N/A	N/A	10.3616	4.70525	-0.55065
scaffold392	1101859	INTRON	EPHB3	N/A	N/A	11.6727	5.99488	-0.59698
scaffold392	1101933	INTRON	EPHB3	N/A	N/A	13.2337	6.31245	-0.59987
scaffold392	1101936	INTRON	EPHB3	N/A	N/A	13.326	6.2039	-0.60339
scaffold392	1102290	INTRON	EPHB3	N/A	N/A	13.6249	6.31469	-0.62421
scaffold392	1102535	INTRON	EPHB3	N/A	N/A	15.2499	6.84929	-0.68893
scaffold392	1102556	INTRON	EPHB3	N/A	N/A	15.0019	6.53871	-0.63976
scaffold392	1102582	INTRON	EPHB3	N/A	N/A	14.0612	6.71579	-0.6514
scaffold392	1103140	INTRON	EPHB3	N/A	N/A	15.6361	7.80733	-0.68719
scaffold392	1103295	INTRON	EPHB3	N/A	N/A	13.3023	6.83228	-0.68521
scaffold392	1103385	INTRON	EPHB3	N/A	N/A	15.1674	7.27882	-0.63234
scaffold392	1103554	INTRON	EPHB3	N/A	N/A	12.9306	5.83562	-0.60041
scaffold392	1103773	INTRON	EPHB3	N/A	N/A	12.3689	5.25722	-0.55224
scaffold392	1103794	INTRON	EPHB3	N/A	N/A	12.6899	4.43473	-0.44714
scaffold392	1104112	INTRON	EPHB3	N/A	N/A	16.4397	6.44556	-0.59204
scaffold392	1104332	INTRON	EPHB3	N/A	N/A	13.6797	6.20634	-0.61931
scaffold392	1104975	INTRON	EPHB3	N/A	N/A	15.5511	7.49791	-0.65524
scaffold392	1105816	UTR_5_PRIME	EPHB3	N/A	N/A	15.0046	5.84664	-0.60081
scaffold392	1106008	START_GAINED	EPHB3	N/A	N/A	14.288	6.76453	-0.69908
scaffold392	1106011	UTR_5_PRIME	EPHB3	N/A	N/A	14.516	5.98743	-0.63701
scaffold392	1106416	UPSTREAM	EPHB3	N/A	N/A	11.6545	6.21714	-0.60683
scaffold392	1106421	UPSTREAM	EPHB3	N/A	N/A	11.7815	6.174	-0.60166
scaffold392	1106682	UPSTREAM	EPHB3	N/A	N/A	13.6265	6.95869	-0.67829
scaffold392	1106898	UPSTREAM	EPHB3	N/A	N/A	14.7679	6.35238	-0.58758
scaffold392	1107191	UPSTREAM	EPHB3	N/A	N/A	13.358	6.02276	-0.52653
scaffold392	1107398	UPSTREAM	EPHB3	N/A	N/A	14.9185	5.97017	-0.54692
scaffold392	1107433	UPSTREAM	EPHB3	N/A	N/A	13.3757	6.31888	-0.59545
scaffold392	1107476	UPSTREAM	EPHB3	N/A	N/A	12.1401	6.52467	-0.61702
scaffold392	1107496	UPSTREAM	EPHB3	N/A	N/A	10.1086	6.37929	-0.6321
scaffold392	1107937	UPSTREAM	EPHB3	N/A	N/A	12.8019	5.85116	-0.58098
scaffold392	1107952	UPSTREAM	EPHB3	N/A	N/A	11.2166	4.54648	-0.557
scaffold392	1108232	UPSTREAM	EPHB3	N/A	N/A	13.0056	4.93765	-0.51809
scaffold392	1108336	UPSTREAM	EPHB3	N/A	N/A	18.7769	9.6462	-0.6602
scaffold392	1108363	UPSTREAM	EPHB3	N/A	N/A	14.4013	7.68869	-0.6288
scaffold392	1108365	UPSTREAM	EPHB3	N/A	N/A	14.4377	7.61507	-0.63131
scaffold392	1108371	UPSTREAM	EPHB3	N/A	N/A	15.1081	7.39398	-0.63271
scaffold392	1108392	UPSTREAM	EPHB3	N/A	N/A	13.5779	6.69354	-0.59162
scaffold392	1108440	UPSTREAM	EPHB3	N/A	N/A	11.482	5.92099	-0.62562
scaffold392	1108448	UPSTREAM	EPHB3	N/A	N/A	10.2936	5.68861	-0.61296
scaffold392	1108607	UPSTREAM	EPHB3	N/A	N/A	13.8194	6.05713	-0.58923
scaffold392	1108668	UPSTREAM	EPHB3	N/A	N/A	18.3131	8.45699	-0.69769
scaffold392	1108730	UPSTREAM	EPHB3	N/A	N/A	13.4645	6.41486	-0.65685
scaffold392	1108788	UPSTREAM	EPHB3	N/A	N/A	11.3923	5.45647	-0.59764
scaffold392	1108799	UPSTREAM	EPHB3	N/A	N/A	12.6033	5.62924	-0.60476
scaffold392	1108820	UPSTREAM	EPHB3	N/A	N/A	10.4928	5.49682	-0.59616
scaffold392	1108839	UPSTREAM	EPHB3	N/A	N/A	14.1706	6.14579	-0.58172
scaffold392	1108855	UPSTREAM	EPHB3	N/A	N/A	12.4572	4.90497	-0.58951
scaffold392	1108892	UPSTREAM	EPHB3	N/A	N/A	10.9345	5.69112	-0.59455
scaffold392	1108996	UPSTREAM	EPHB3	N/A	N/A	10.9822	6.51602	-0.61826
scaffold392	1109026	UPSTREAM	EPHB3	N/A	N/A	11.1851	7.06479	-0.65088
scaffold392	1109036	UPSTREAM	EPHB3	N/A	N/A	11.2398	6.46506	-0.66888
scaffold392	1109060	UPSTREAM	EPHB3	N/A	N/A	12.6841	6.24296	-0.6409
scaffold392	1109089	UPSTREAM	EPHB3	N/A	N/A	11.0532	5.66455	-0.56904
scaffold392	1109100	UPSTREAM	EPHB3	N/A	N/A	11.6404	5.17722	-0.59534
scaffold392	1109171	UPSTREAM	EPHB3	N/A	N/A	11.0231	4.85503	-0.58408
scaffold392	1109186	UPSTREAM	EPHB3	N/A	N/A	12.3483	5.88991	-0.61769
scaffold392	1109244	UPSTREAM	EPHB3	N/A	N/A	11.973	5.76311	-0.59859
scaffold392	1109262	UPSTREAM	EPHB3	N/A	N/A	13.1854	6.34001	-0.60193
scaffold392	1109283	UPSTREAM	EPHB3	N/A	N/A	13.4423	6.47023	-0.5983
scaffold392	1109309	UPSTREAM	EPHB3	N/A	N/A	14.9219	6.85208	-0.62487
scaffold392	1109430	UPSTREAM	EPHB3	N/A	N/A	12.0767	6.77839	-0.67782
scaffold392	1109433	UPSTREAM	EPHB3	N/A	N/A	11.0012	6.32801	-0.65376
scaffold392	1109556	UPSTREAM	EPHB3	N/A	N/A	19.5818	7.23558	-0.5448
scaffold392	1109572	UPSTREAM	EPHB3	N/A	N/A	18.974	6.71602	-0.52095
scaffold392	1109591	UPSTREAM	EPHB3	N/A	N/A	16.0773	6.24314	-0.52721
scaffold392	1109627	UPSTREAM	EPHB3	N/A	N/A	16.692	6.88853	-0.53632
scaffold392	1109738	UPSTREAM	EPHB3	N/A	N/A	14.5117	4.72587	-0.50574
scaffold392	1109814	UPSTREAM	EPHB3	N/A	N/A	12.8792	5.34692	-0.53142
scaffold392	1109840	UPSTREAM	EPHB3	N/A	N/A	15.0542	5.67947	-0.5136
scaffold392	1109866	UPSTREAM	EPHB3	N/A	N/A	10.9277	5.07	-0.52223
scaffold392	1109891	UPSTREAM	EPHB3	N/A	N/A	12.5105	6.28742	-0.62018
scaffold392	1109900	UPSTREAM	EPHB3	N/A	N/A	12.9374	6.06066	-0.61243
scaffold392	1109969	UPSTREAM	EPHB3	N/A	N/A	16.4686	5.60715	-0.55986
scaffold392	1110008	UPSTREAM	EPHB3	N/A	N/A	12.0441	5.30192	-0.51402
scaffold392	1111561	INTERGENIC	?	N/A	-	15.1409	6.37751	-0.63676
scaffold392	1111675	INTERGENIC	?	N/A	-	11.0974	5.40688	-0.60375
scaffold392	1111704	INTERGENIC	?	N/A	-	13.2695	6.12879	-0.608
scaffold392	1111741	INTERGENIC	?	N/A	-	12.7069	6.28553	-0.65108
scaffold392	1111776	INTERGENIC	?	N/A	-	13.3969	6.25003	-0.59711
scaffold392	1111846	INTERGENIC	?	N/A	-	12.3805	5.58518	-0.5555
scaffold392	1111864	INTERGENIC	?	N/A	-	13.209	6.17269	-0.59957
scaffold392	1112033	INTERGENIC	?	N/A	-	12.7682	7.02173	-0.65292
scaffold392	1112076	INTERGENIC	?	N/A	-	13.0082	6.14848	-0.62438
scaffold392	1112375	INTERGENIC	?	N/A	-	14.9996	6.72202	-0.61499
scaffold392	1117657	INTERGENIC	?	N/A	-	19.1907	7.26368	-0.60445
scaffold392	1117661	INTERGENIC	?	N/A	-	18.9712	6.91316	-0.58873
scaffold392	1117687	INTERGENIC	?	N/A	-	18.2882	7.11314	-0.64469
scaffold392	1117725	INTERGENIC	?	N/A	-	14.2106	6.09335	-0.60421
scaffold392	1117940	INTERGENIC	?	N/A	-	10.2724	4.3889	-0.52892
scaffold392	1118132	INTERGENIC	?	N/A	-	15.9599	5.929	-0.53905
scaffold392	1118246	INTERGENIC	?	N/A	-	20.9352	8.88969	-0.66258
scaffold392	1118346	INTERGENIC	?	N/A	-	16.1375	7.31739	-0.58957
scaffold392	1118478	INTERGENIC	?	N/A	-	14.6318	8.99192	-0.62093
scaffold392	1118481	INTERGENIC	?	N/A	-	13.5834	7.60764	-0.57023
scaffold392	1118497	INTERGENIC	?	N/A	-	18.1765	9.66082	-0.66485
scaffold392	1118499	INTERGENIC	?	N/A	-	17.8587	9.70681	-0.6755
scaffold392	1118503	INTERGENIC	?	N/A	-	17.8019	9.80352	-0.6555
scaffold392	1118617	INTERGENIC	?	N/A	-	22.596	9.6312	-0.64547
scaffold392	1118624	INTERGENIC	?	N/A	-	17.1031	6.76391	-0.63309
scaffold392	1118625	INTERGENIC	?	N/A	-	21.6081	9.87764	-0.63837
scaffold392	1118627	INTERGENIC	?	N/A	-	20.7296	9.7143	-0.62822
scaffold392	1118654	INTERGENIC	?	N/A	-	12.086	6.80373	-0.60424
scaffold392	1118660	INTERGENIC	?	N/A	-	19.2046	7.92166	-0.61763
scaffold392	1118775	INTERGENIC	?	N/A	-	18.1759	8.48518	-0.74
scaffold392	1118810	INTERGENIC	?	N/A	-	16.9396	7.4439	-0.71875
scaffold392	1118838	INTERGENIC	?	N/A	-	16.3982	5.9915	-0.56126
scaffold392	1118841	INTERGENIC	?	N/A	-	17.9801	7.84481	-0.61308
scaffold392	1118889	INTERGENIC	?	N/A	-	11.9074	6.63813	-0.59712
scaffold392	1118997	INTERGENIC	?	N/A	-	11.6861	5.14808	-0.54682
scaffold392	1119013	INTERGENIC	?	N/A	-	13.0019	5.50728	-0.56971
scaffold392	1119033	INTERGENIC	?	N/A	-	14.1425	5.46985	-0.56901
scaffold392	1119120	INTERGENIC	?	N/A	-	13.967	7.10096	-0.58061
scaffold392	1119293	INTERGENIC	?	N/A	-	13.5852	6.25259	-0.6451
scaffold392	1119477	INTERGENIC	?	N/A	-	10.1986	4.85734	-0.55936
scaffold392	1119524	INTERGENIC	?	N/A	-	12.3568	5.95689	-0.6213
scaffold392	1119560	INTERGENIC	?	N/A	-	13.9842	7.10353	-0.67652
scaffold392	1119620	INTERGENIC	?	N/A	-	11.6376	5.53716	-0.62333
scaffold392	1119643	INTERGENIC	?	N/A	-	11.9089	6.83749	-0.61281
scaffold392	1119728	INTERGENIC	?	N/A	-	14.9427	6.36597	-0.63195
scaffold392	1119918	INTERGENIC	?	N/A	-	14.1257	6.03743	-0.57487
scaffold392	1119931	INTERGENIC	?	N/A	-	15.8738	6.87352	-0.58351
scaffold392	1119932	INTERGENIC	?	N/A	-	15.8731	6.19254	-0.56213
scaffold392	1119957	INTERGENIC	?	N/A	-	13.8116	5.88986	-0.56828
scaffold392	1120045	INTERGENIC	?	N/A	-	15.077	6.60211	-0.54848
scaffold392	1120055	INTERGENIC	?	N/A	-	16.273	6.70579	-0.56857
scaffold392	1120147	INTERGENIC	?	N/A	-	15.1799	6.56038	-0.58954
scaffold392	1120259	INTERGENIC	?	N/A	-	13.4351	6.37923	-0.59697
scaffold392	1120447	INTERGENIC	?	N/A	-	10.4282	6.34756	-0.56088
scaffold392	1121031	INTERGENIC	?	N/A	-	14.9668	6.74505	-0.54252
scaffold392	1121034	INTERGENIC	?	N/A	-	15.772	6.92477	-0.53919
scaffold392	1121151	INTERGENIC	?	N/A	-	14.6323	7.2039	-0.6856
scaffold392	1121164	INTERGENIC	?	N/A	-	13.5875	6.2551	-0.62541
scaffold392	1121181	INTERGENIC	?	N/A	-	12.8045	6.19493	-0.67598
scaffold392	1121372	INTERGENIC	?	N/A	-	13.1121	6.66112	-0.6829
scaffold392	1121388	INTERGENIC	?	N/A	-	11.7749	6.35915	-0.66966
scaffold392	1121393	INTERGENIC	?	N/A	-	10.6701	6.5504	-0.66656
scaffold392	1121405	INTERGENIC	?	N/A	-	12.7955	7.36946	-0.6908
scaffold392	1121850	INTERGENIC	?	N/A	-	10.7786	4.88231	-0.38656
scaffold392	1122061	INTERGENIC	?	N/A	-	16.242	7.46365	-0.66939
scaffold392	1122079	INTERGENIC	?	N/A	-	17.0852	7.65901	-0.67005
scaffold392	1122080	INTERGENIC	?	N/A	-	16.6277	7.44669	-0.6667
scaffold392	1122291	INTERGENIC	?	N/A	-	14.7695	7.17461	-0.62036
scaffold392	1122320	INTERGENIC	?	N/A	-	18.7898	8.04552	-0.59165
scaffold392	1122326	INTERGENIC	?	N/A	-	19.1732	7.95228	-0.60254
scaffold392	1122332	INTERGENIC	?	N/A	-	17.2715	7.57416	-0.58499
scaffold392	1122342	INTERGENIC	?	N/A	-	17.1835	7.97663	-0.58275
scaffold392	1122350	INTERGENIC	?	N/A	-	15.1618	8.31599	-0.59746
scaffold392	1122475	INTERGENIC	?	N/A	-	18.8465	9.58159	-0.7326
scaffold392	1122574	INTERGENIC	?	N/A	-	10.2499	6.04489	-0.63879
scaffold392	1122705	INTERGENIC	?	N/A	-	12.1582	6.57926	-0.69444
scaffold392	1122751	INTERGENIC	?	N/A	-	10.6714	5.78341	-0.64523
scaffold392	1122782	INTERGENIC	?	N/A	-	12.8392	5.49536	-0.60053
scaffold392	1122956	INTERGENIC	?	N/A	-	16.1624	6.82014	-0.59091
scaffold392	1123011	INTERGENIC	?	N/A	-	12.5139	7.84145	-0.61417
scaffold392	1123013	INTERGENIC	?	N/A	-	15.1827	8.50173	-0.65322
scaffold392	1123031	INTERGENIC	?	N/A	-	13.2935	9.41278	-0.67911
scaffold392	1123087	INTERGENIC	?	N/A	-	11.8133	5.23875	-0.6266
scaffold392	1123104	INTERGENIC	?	N/A	-	14.0621	6.21043	-0.66094
scaffold392	1123136	INTERGENIC	?	N/A	-	11.3764	5.75109	-0.69425
scaffold392	1123203	INTERGENIC	?	N/A	-	12.3034	6.06922	-0.67633
scaffold392	1123231	INTERGENIC	?	N/A	-	13.5637	6.26162	-0.65146
scaffold392	1123353	INTERGENIC	?	N/A	-	15.9785	7.18915	-0.67853
scaffold392	1123354	INTERGENIC	?	N/A	-	15.5689	7.14585	-0.66671
scaffold392	1123378	INTERGENIC	?	N/A	-	15.2703	6.85513	-0.6604
scaffold392	1123432	INTERGENIC	?	N/A	-	14.4798	6.24692	-0.57617
scaffold392	1123443	INTERGENIC	?	N/A	-	15.9684	6.63124	-0.59734
scaffold392	1123455	INTERGENIC	?	N/A	-	12.0346	5.47969	-0.56605
scaffold392	1123480	INTERGENIC	?	N/A	-	15.9906	6.72516	-0.59987
scaffold392	1123497	INTERGENIC	?	N/A	-	16.7644	6.99132	-0.60878
scaffold392	1123518	INTERGENIC	?	N/A	-	18.0986	7.28196	-0.65453
scaffold392	1123519	INTERGENIC	?	N/A	-	17.9192	7.19374	-0.64816
scaffold392	1123578	INTERGENIC	?	N/A	-	17.7251	7.70862	-0.67491
scaffold392	1123665	INTERGENIC	?	N/A	-	18.8159	7.83676	-0.65702
scaffold392	1123672	INTERGENIC	?	N/A	-	17.2258	7.03052	-0.65145
scaffold392	1123748	INTERGENIC	?	N/A	-	21.448	7.8341	-0.70006
scaffold392	1123828	INTERGENIC	?	N/A	-	14.3963	5.74455	-0.56476
scaffold392	1123966	INTERGENIC	?	N/A	-	15.2429	6.82569	-0.66662
scaffold392	1124024	INTERGENIC	?	N/A	-	15.451	7.05127	-0.67462
scaffold392	1124031	INTERGENIC	?	N/A	-	15.7006	7.5314	-0.69524
scaffold392	1124102	INTERGENIC	?	N/A	-	11.6087	7.34435	-0.68279
scaffold392	1124103	INTERGENIC	?	N/A	-	11.9825	6.97723	-0.6884
scaffold392	1124108	INTERGENIC	?	N/A	-	11.9002	6.7637	-0.68258
scaffold392	1124166	INTERGENIC	?	N/A	-	10.7508	5.89988	-0.6741
scaffold392	1124238	INTERGENIC	?	N/A	-	15.1563	7.47448	-0.66915
scaffold392	1124240	INTERGENIC	?	N/A	-	14.3987	7.00826	-0.61646
scaffold392	1124268	INTERGENIC	?	N/A	-	14.3604	6.47078	-0.60077
scaffold392	1124269	INTERGENIC	?	N/A	-	14.475	6.57751	-0.60894
scaffold392	1124275	INTERGENIC	?	N/A	-	13.6508	6.14765	-0.58792
scaffold392	1124357	INTERGENIC	?	N/A	-	12.7101	5.83348	-0.59856
scaffold392	1124510	INTERGENIC	?	N/A	-	15.0319	6.25059	-0.61639
scaffold392	1124511	INTERGENIC	?	N/A	-	13.8233	5.75781	-0.60687
scaffold392	1124910	INTERGENIC	?	N/A	-	12.003	5.95888	-0.58564
scaffold392	1124934	INTERGENIC	?	N/A	-	12.501	5.15223	-0.56664
scaffold392	1125030	INTERGENIC	?	N/A	-	11.3853	5.39773	-0.63456
scaffold392	1125322	INTERGENIC	?	N/A	-	13.282	4.70472	-0.54314
scaffold392	1126191	INTERGENIC	?	N/A	-	10.9144	4.17044	-0.49682
scaffold392	1126450	INTERGENIC	?	N/A	-	16.574	4.98071	-0.70486
scaffold392	1127277	INTERGENIC	?	N/A	-	12.7385	5.56504	-0.50455
scaffold392	1127504	INTERGENIC	?	N/A	-	12.3119	5.74674	-0.5354
scaffold392	1127620	INTERGENIC	?	N/A	-	10.0018	3.96296	-0.55911
scaffold392	1127642	INTERGENIC	?	N/A	-	12.5253	5.4705	-0.60802
scaffold392	1127943	INTERGENIC	?	N/A	-	16.3642	7.30051	-0.57797
scaffold392	1128138	INTERGENIC	?	N/A	-	10.5688	4.69957	-0.5672
scaffold392	1129317	INTERGENIC	?	N/A	-	13.349	5.80014	-0.60133
scaffold392	1129511	INTERGENIC	?	N/A	-	10.8483	5.06845	-0.61903
scaffold392	1129513	INTERGENIC	?	N/A	-	13.6595	6.16658	-0.64852
scaffold392	1129688	INTERGENIC	?	N/A	-	10.5003	4.34357	-0.56885
scaffold392	1129970	INTERGENIC	?	N/A	-	10.7972	5.42062	-0.56881
scaffold392	1130369	INTERGENIC	?	N/A	-	13.1866	5.02792	-0.55352
scaffold392	1131704	INTERGENIC	?	N/A	-	13.1051	6.37173	-0.60671
scaffold392	1133060	INTERGENIC	?	N/A	-	14.6077	5.51771	-0.50249
scaffold392	1133087	INTERGENIC	?	N/A	-	12.8696	4.12159	-0.56629
scaffold392	1134494	INTERGENIC	?	N/A	-	10.7624	6.45174	-0.6491
scaffold392	1135509	INTERGENIC	?	N/A	-	11.6407	4.63463	-0.52871
scaffold392	1135743	INTERGENIC	?	N/A	-	14.8455	5.87362	-0.53294
scaffold392	1135850	INTERGENIC	?	N/A	-	10.1235	4.3532	-0.5393
scaffold392	1138415	INTERGENIC	?	N/A	-	15.787	6.67513	-0.54548
scaffold392	1138577	INTERGENIC	?	N/A	-	12.747	5.29398	-0.54379
scaffold392	1138641	INTERGENIC	?	N/A	-	16.5165	6.64847	-0.59242
scaffold392	1138896	INTERGENIC	?	N/A	-	10.8513	4.72651	-0.55098
scaffold392	1138919	INTERGENIC	?	N/A	-	12.089	5.65918	-0.63752
scaffold392	1138936	INTERGENIC	?	N/A	-	12.0742	4.814	-0.6309
scaffold392	1138947	INTERGENIC	?	N/A	-	12.4931	5.57951	-0.67865
scaffold392	1139003	INTERGENIC	?	N/A	-	17.2004	7.0664	-0.60223
scaffold392	1139008	INTERGENIC	?	N/A	-	16.1142	7.69522	-0.60578
scaffold392	1139011	INTERGENIC	?	N/A	-	15.9999	7.63833	-0.6031
scaffold392	1139101	INTERGENIC	?	N/A	-	11.0155	4.50113	-0.61777
scaffold392	1139114	INTERGENIC	?	N/A	-	16.2316	6.76437	-0.5761
scaffold392	1141051	INTERGENIC	?	N/A	-	14.6078	6.94	-0.6635
scaffold392	1141066	INTERGENIC	?	N/A	-	13.8653	6.54394	-0.66314
scaffold392	1141070	INTERGENIC	?	N/A	-	14.7121	7.38552	-0.6732
scaffold392	1141079	INTERGENIC	?	N/A	-	13.0077	6.29866	-0.66847
scaffold392	1141082	INTERGENIC	?	N/A	-	12.877	6.55759	-0.67324
scaffold392	1141146	INTERGENIC	?	N/A	-	20.6032	7.54627	-0.66171
scaffold392	1141208	INTERGENIC	?	N/A	-	18.4118	7.49055	-0.59545
scaffold392	1141211	INTERGENIC	?	N/A	-	17.3803	7.75956	-0.58122
scaffold392	1141243	INTERGENIC	?	N/A	-	13.0774	6.54073	-0.54803
scaffold392	1141317	INTERGENIC	?	N/A	-	11.8242	6.20868	-0.62245
scaffold392	1141333	INTERGENIC	?	N/A	-	11.938	5.95611	-0.6334
scaffold392	1141625	INTERGENIC	?	N/A	-	11.8673	5.09468	-0.53506
scaffold392	1141629	INTERGENIC	?	N/A	-	11.9614	4.59526	-0.52526
scaffold392	1141750	INTERGENIC	?	N/A	-	11.6017	5.38093	-0.61575
scaffold392	1142150	INTERGENIC	?	N/A	-	14.8074	7.31792	-0.64714
scaffold392	1142252	INTERGENIC	?	N/A	-	18.1382	7.10462	-0.61237
scaffold392	1142275	INTERGENIC	?	N/A	-	16.1607	6.09114	-0.58325
scaffold392	1142602	INTERGENIC	?	N/A	-	13.3809	5.58235	-0.57663
scaffold392	1142698	INTERGENIC	?	N/A	-	16.2003	8.12914	-0.69609
scaffold392	1142840	INTERGENIC	?	N/A	-	14.7557	6.02049	-0.56208
scaffold392	1142869	INTERGENIC	?	N/A	-	13.5445	5.07111	-0.55239
scaffold392	1142891	INTERGENIC	?	N/A	-	12.3496	4.62135	-0.54268
scaffold392	1142896	INTERGENIC	?	N/A	-	11.554	4.34294	-0.54194
scaffold392	1143147	INTERGENIC	?	N/A	-	11.9616	5.08443	-0.55286
scaffold392	1143241	INTERGENIC	?	N/A	-	15.3358	5.68147	-0.58249
scaffold392	1143261	INTERGENIC	?	N/A	-	13.9383	5.91972	-0.59857
scaffold392	1143280	INTERGENIC	?	N/A	-	16.0005	6.69012	-0.61342
scaffold392	1143314	INTERGENIC	?	N/A	-	15.7573	6.76928	-0.6668
scaffold392	1143360	INTERGENIC	?	N/A	-	11.0131	5.19058	-0.55821
scaffold392	1144781	INTERGENIC	?	N/A	-	10.6106	3.50741	-0.49357
scaffold392	1145417	INTERGENIC	?	N/A	-	15.2799	7.31771	-0.66003
scaffold392	1145422	INTERGENIC	?	N/A	-	16.2711	7.56428	-0.65476
scaffold392	1145477	INTERGENIC	?	N/A	-	20.8667	7.07566	-0.57357
scaffold392	1145694	INTERGENIC	?	N/A	-	13.6046	7.59127	-0.52342
scaffold392	1145696	INTERGENIC	?	N/A	-	12.8234	7.1788	-0.50978
scaffold392	1147014	INTERGENIC	?	N/A	-	12.3652	6.58451	-0.54118
scaffold392	1147025	INTERGENIC	?	N/A	-	11.1643	5.64205	-0.54863
scaffold392	1147049	INTERGENIC	?	N/A	-	14.2018	7.26888	-0.60927
scaffold392	1147075	INTERGENIC	?	N/A	-	13.1231	6.68102	-0.64407
scaffold392	1147092	INTERGENIC	?	N/A	-	12.367	5.93612	-0.66829
scaffold392	1147107	INTERGENIC	?	N/A	-	15.4011	5.51779	-0.59195
scaffold392	1147114	INTERGENIC	?	N/A	-	14.5609	6.41437	-0.63038
scaffold392	1147120	INTERGENIC	?	N/A	-	15.9853	6.13204	-0.62342
scaffold392	1147184	INTERGENIC	?	N/A	-	12.6557	5.4558	-0.50895
scaffold392	1147258	INTERGENIC	?	N/A	-	13.8602	5.78645	-0.47787
scaffold392	1147262	INTERGENIC	?	N/A	-	14.4559	5.85486	-0.51925
scaffold392	1147287	INTERGENIC	?	N/A	-	15.3158	6.47427	-0.63892
scaffold392	1147295	INTERGENIC	?	N/A	-	14.8095	6.13796	-0.61096
scaffold392	1147309	INTERGENIC	?	N/A	-	12.3491	5.59081	-0.64978
scaffold392	1147344	INTERGENIC	?	N/A	-	14.8857	6.39379	-0.65067
scaffold392	1147382	INTERGENIC	?	N/A	-	10.9121	4.89745	-0.60114
scaffold392	1157615	INTERGENIC	?	N/A	-	14.5872	4.76983	-0.52396
scaffold392	1157926	INTERGENIC	?	N/A	-	13.6267	6.54484	-0.69951
scaffold392	1157930	INTERGENIC	?	N/A	-	13.9549	7.3179	-0.67266
scaffold392	1157955	INTERGENIC	?	N/A	-	13.0078	6.57826	-0.61737
scaffold392	1157987	INTERGENIC	?	N/A	-	12.1752	6.59251	-0.64951
scaffold392	1158021	INTERGENIC	?	N/A	-	10.4109	6.26806	-0.6606
scaffold392	1158135	INTERGENIC	?	N/A	-	11.444	5.68574	-0.63701
scaffold392	1158789	INTERGENIC	?	N/A	-	12.5761	5.97205	-0.65955
scaffold392	1158794	INTERGENIC	?	N/A	-	13.3645	6.81651	-0.59814
scaffold392	1160009	INTERGENIC	?	N/A	-	15.1778	6.11534	-0.56579
scaffold392	1160343	INTERGENIC	?	N/A	-	10.0775	5.59402	-0.55665
scaffold392	1160596	INTERGENIC	?	N/A	-	13.0615	6.50987	-0.68653
scaffold392	1160629	INTERGENIC	?	N/A	-	13.3547	6.77556	-0.62584
scaffold392	1160630	INTERGENIC	?	N/A	-	12.8978	6.42857	-0.63015
scaffold392	1160932	INTERGENIC	?	N/A	-	12.4385	5.68794	-0.58718
scaffold392	1160974	INTERGENIC	?	N/A	-	12.2024	5.44437	-0.61308
scaffold392	1161146	INTERGENIC	?	N/A	-	10.9581	5.00698	-0.58991
scaffold392	1161249	INTERGENIC	?	N/A	-	12.9485	4.9997	-0.62172
scaffold392	1161281	INTERGENIC	?	N/A	-	14.6772	5.97355	-0.58127
scaffold392	1161292	INTERGENIC	?	N/A	-	15.476	6.29493	-0.57406
scaffold392	1161293	INTERGENIC	?	N/A	-	16.1171	6.51627	-0.59445
scaffold392	1161307	INTERGENIC	?	N/A	-	13.7775	6.45347	-0.60093
scaffold392	1161308	INTERGENIC	?	N/A	-	13.3123	6.3483	-0.59119
scaffold392	1161423	INTERGENIC	?	N/A	-	10.6904	4.71858	-0.55053
scaffold392	1161435	INTERGENIC	?	N/A	-	10.1195	4.33652	-0.51434
scaffold392	1161471	INTERGENIC	?	N/A	-	12.0819	5.30995	-0.5545
scaffold392	1161609	INTERGENIC	?	N/A	-	14.5792	5.76213	-0.55565
scaffold392	1161650	INTERGENIC	?	N/A	-	11.6164	4.99435	-0.4795
scaffold392	1161731	INTERGENIC	?	N/A	-	13.894	5.56359	-0.4675
scaffold392	1161783	INTERGENIC	?	N/A	-	11.7732	5.48924	-0.59466
scaffold392	1161791	INTERGENIC	?	N/A	-	12.686	6.56948	-0.59213
scaffold392	1161843	INTERGENIC	?	N/A	-	12.092	6.96035	-0.56739
scaffold392	1161845	INTERGENIC	?	N/A	-	10.6173	6.37742	-0.51518
scaffold392	1162297	INTERGENIC	?	N/A	-	13.8372	7.74956	-0.51998
scaffold392	1162322	INTERGENIC	?	N/A	-	15.8847	5.69855	-0.52149
scaffold392	1162446	INTERGENIC	?	N/A	-	11.4043	4.985	-0.54115
scaffold392	1162462	INTERGENIC	?	N/A	-	11.8862	5.68602	-0.58556
scaffold392	1162463	INTERGENIC	?	N/A	-	12.1331	5.73337	-0.58313
scaffold392	1162615	INTERGENIC	?	N/A	-	16.7824	7.5026	-0.60505
scaffold392	1162679	INTERGENIC	?	N/A	-	11.741	4.98419	-0.56378
scaffold392	1162785	INTERGENIC	?	N/A	-	12.7935	5.29717	-0.52831
scaffold392	1162841	INTERGENIC	?	N/A	-	14.6795	7.7607	-0.60014
scaffold392	1162846	INTERGENIC	?	N/A	-	14.8823	6.43642	-0.60109
scaffold392	1162860	INTERGENIC	?	N/A	-	15.4885	6.60392	-0.61564
scaffold392	1162926	INTERGENIC	?	N/A	-	10.0948	5.43045	-0.54315
scaffold392	1162928	INTERGENIC	?	N/A	-	10.6481	5.42672	-0.53915
scaffold392	1162998	INTERGENIC	?	N/A	-	12.2929	6.47078	-0.5913
scaffold392	1163140	INTERGENIC	?	N/A	-	13.7718	5.96122	-0.59036
scaffold392	1163142	INTERGENIC	?	N/A	-	14.3259	5.74389	-0.56956
scaffold392	1163150	INTERGENIC	?	N/A	-	13.8053	5.43619	-0.56884
scaffold392	1163154	INTERGENIC	?	N/A	-	12.5182	4.73348	-0.54184
scaffold392	1163189	INTERGENIC	?	N/A	-	13.5111	5.36784	-0.56675
scaffold392	1163249	INTERGENIC	?	N/A	-	11.4014	5.39716	-0.57648
scaffold392	1163265	INTERGENIC	?	N/A	-	12.4436	6.37433	-0.59073
scaffold392	1163282	INTERGENIC	?	N/A	-	13.4407	5.92272	-0.6227
scaffold392	1163287	INTERGENIC	?	N/A	-	13.6137	5.79803	-0.61854
scaffold392	1163332	INTERGENIC	?	N/A	-	16.335	7.22074	-0.64543
scaffold392	1163349	INTERGENIC	?	N/A	-	15.9703	7.44088	-0.67079
scaffold392	1163353	INTERGENIC	?	N/A	-	17.0837	7.50538	-0.68592
scaffold392	1163371	INTERGENIC	?	N/A	-	15.1071	6.38222	-0.64625
scaffold392	1163387	INTERGENIC	?	N/A	-	11.6974	5.30486	-0.63808
scaffold392	1163773	INTERGENIC	?	N/A	-	14.7216	7.58417	-0.70905
scaffold392	1163916	INTERGENIC	?	N/A	-	15.1003	5.72173	-0.53985
scaffold392	1164051	INTERGENIC	?	N/A	-	18.2492	8.02833	-0.61893
scaffold392	1164172	INTERGENIC	?	N/A	-	15.699	7.49875	-0.66755
scaffold392	1164183	INTERGENIC	?	N/A	-	13.8107	6.87275	-0.68215
scaffold392	1164217	INTERGENIC	?	N/A	-	16.2188	7.33393	-0.68135
scaffold392	1164272	INTERGENIC	?	N/A	-	14.3946	6.79118	-0.59827
scaffold392	1164315	INTERGENIC	?	N/A	-	14.7875	6.39501	-0.55641
scaffold392	1164325	INTERGENIC	?	N/A	-	12.4011	6.51892	-0.55132
scaffold392	1164353	INTERGENIC	?	N/A	-	10.6152	4.67026	-0.55925
scaffold392	1164453	INTERGENIC	?	N/A	-	14.769	7.16227	-0.68249
scaffold392	1164498	INTERGENIC	?	N/A	-	15.3726	6.30068	-0.61631
scaffold392	1164522	INTERGENIC	?	N/A	-	15.8737	6.54611	-0.63849
scaffold392	1164968	INTERGENIC	?	N/A	-	11.1452	5.96816	-0.56149
scaffold392	1164971	INTERGENIC	?	N/A	-	11.6533	6.34825	-0.54329
scaffold392	1165506	INTERGENIC	?	N/A	-	10.5174	5.27416	-0.6172
scaffold392	1165559	INTERGENIC	?	N/A	-	14.9453	6.4532	-0.63763
scaffold392	1166862	INTERGENIC	?	N/A	-	11.4565	5.70964	-0.64472
scaffold392	1167948	INTERGENIC	?	N/A	-	15.1019	6.15158	-0.55561
scaffold392	1168550	INTERGENIC	?	N/A	-	15.5799	6.27049	-0.54851
scaffold392	1169494	INTERGENIC	?	N/A	-	11.0819	5.00505	-0.64842
scaffold392	1170200	INTERGENIC	?	N/A	-	13.6182	6.16776	-0.56712
scaffold392	1170306	INTERGENIC	?	N/A	-	12.5797	5.6526	-0.51026
scaffold392	1170456	INTERGENIC	?	N/A	-	12.8575	6.19123	-0.70924
scaffold392	1170458	INTERGENIC	?	N/A	-	12.1642	5.74181	-0.69417
scaffold392	1171013	INTERGENIC	?	N/A	-	12.7371	5.9774	-0.67228
scaffold392	1172187	INTERGENIC	?	N/A	-	11.4514	4.52736	-0.50282
scaffold392	1174268	INTERGENIC	?	N/A	-	11.0598	5.32166	-0.56504
scaffold392	1176710	INTERGENIC	?	N/A	-	12.6215	5.71077	-0.54034
scaffold392	1181630	INTERGENIC	?	N/A	-	15.8276	6.61736	-0.71581
scaffold392	1181674	INTERGENIC	?	N/A	-	12.3768	5.51705	-0.61432
scaffold392	1183050	INTERGENIC	?	N/A	-	11.173	4.88519	-0.66752
scaffold392	1183755	INTERGENIC	?	N/A	-	10.4183	5.12558	-0.66975
scaffold392	1183920	INTERGENIC	?	N/A	-	10.4774	4.76175	-0.59677
scaffold392	1183922	INTERGENIC	?	N/A	-	10.818	5.72037	-0.64639
scaffold392	1185030	INTERGENIC	?	N/A	-	14.0402	6.58598	-0.68463
scaffold392	1186259	INTERGENIC	?	N/A	-	15.6117	7.62095	-0.70952
scaffold392	1186898	INTERGENIC	?	N/A	-	11.4575	5.59753	-0.55063
scaffold392	1187396	INTERGENIC	?	N/A	-	11.7558	7.25445	-0.59299
scaffold392	1187508	INTERGENIC	?	N/A	-	13.0941	6.33848	-0.63422
scaffold392	1189798	INTERGENIC	?	N/A	-	11.5571	6.02284	-0.6216
scaffold392	1189986	INTERGENIC	?	N/A	-	13.1405	5.05831	-0.60329
scaffold392	1189992	INTERGENIC	?	N/A	-	13.0271	5.26226	-0.62471
scaffold392	1190053	INTERGENIC	?	N/A	-	15.1469	7.98414	-0.69017
scaffold392	1190104	INTERGENIC	?	N/A	-	10.5886	6.57118	-0.60214
scaffold392	1203169	INTERGENIC	?	N/A	-	10.347	4.42216	-0.57321
scaffold392	1205378	INTERGENIC	?	N/A	-	10.9612	5.74846	-0.63874
scaffold392	1205382	INTERGENIC	?	N/A	-	10.8652	5.73048	-0.61971
scaffold392	1212156	INTERGENIC	?	N/A	-	12.1213	5.53856	-0.65648
scaffold392	1212201	INTERGENIC	?	N/A	-	10.6151	5.09857	-0.58704
scaffold392	1212567	INTERGENIC	?	N/A	-	11.6568	5.39342	-0.53833
scaffold392	1213856	INTERGENIC	?	N/A	-	11.0692	5.16593	-0.56176
scaffold392	1213859	INTERGENIC	?	N/A	-	10.355	4.6237	-0.5267
scaffold392	1213862	INTERGENIC	?	N/A	-	11.5498	5.45232	-0.55546
scaffold392	1215050	INTERGENIC	?	N/A	-	13.2763	5.41706	-0.59322
scaffold392	1215054	INTERGENIC	?	N/A	-	13.4931	5.54329	-0.59328
scaffold392	1215055	INTERGENIC	?	N/A	-	12.9153	5.35222	-0.58966
scaffold392	1215145	INTERGENIC	?	N/A	-	11.3017	4.73255	-0.48529
scaffold392	1215344	INTERGENIC	?	N/A	-	11.9109	5.17502	-0.56053
scaffold392	1233520	INTERGENIC	?	N/A	-	12.2644	3.19499	0.51877
scaffold392	1275354	INTERGENIC	?	N/A	-	10.0184	2.81621	0.61277
scaffold392	1291290	INTERGENIC	?	N/A	-	11.2332	1.46575	-0.57151
scaffold392	1309162	INTERGENIC	?	N/A	-	11.4304	6.14625	-0.60807
scaffold392	1336759	INTERGENIC	?	N/A	-	10.1502	2.00156	0.37758
scaffold392	1336765	INTERGENIC	?	N/A	-	10.5329	2.15183	0.38721
scaffold392	1336777	INTERGENIC	?	N/A	-	10.3931	2.14641	0.36751
scaffold392	1338597	INTERGENIC	?	N/A	-	10.517	3.26778	0.60167
scaffold392	1343022	DOWNSTREAM	hykk	N/A	N/A	10.1934	2.54882	0.54013
scaffold392	1381420	INTRON	NMUR1	N/A	NMUR1	11.2924	2.66268	0.49935
scaffold392	1396411	INTERGENIC	?	N/A	-	14.6422	4.01978	-0.65054
scaffold392	1396435	INTERGENIC	?	N/A	-	15.2444	4.36006	-0.65474
scaffold392	1404887	INTERGENIC	?	N/A	-	12.25	2.7265	-0.56805
scaffold392	1405183	INTERGENIC	?	N/A	-	10.9939	2.84455	-0.68949
scaffold392	1420272	INTERGENIC	?	N/A	-	11.0296	2.34594	0.4478
scaffold392	1425532	INTERGENIC	?	N/A	-	10.5398	3.43675	0.57193
scaffold392	1456986	INTRON	aldh9a1a	N/A	N/A	10.5656	2.42155	0.44756
scaffold392	1508050	?	?	N/A	-	10.0286	2.85429	0.47027
scaffold392	1518483	INTRON	hook1	N/A	N/A	10.3825	5.1784	-0.6224
scaffold392	1521060	INTRON	hook1	N/A	N/A	10.9297	2.25677	0.43967
scaffold392	1521432	INTRON	hook1	N/A	N/A	11.5095	3.46672	0.60372
scaffold392	1521476	INTRON	hook1	N/A	N/A	10.7308	3.01978	0.51302
scaffold392	1521482	INTRON	hook1	N/A	N/A	10.0174	2.96642	0.51909
scaffold392	1521617	INTRON	hook1	N/A	N/A	13.0937	4.42671	0.57554
scaffold392	1521632	INTRON	hook1	N/A	N/A	10.291	4.09656	0.53302
scaffold392	1525826	SYNONYMOUS_CODING	hook1	N/A	N/A	13.3864	3.31029	0.47153
scaffold392	1526884	INTRON	hook1	N/A	N/A	10.4894	2.65549	0.49209
scaffold392	1527626	SYNONYMOUS_CODING	hook1	N/A	N/A	10.44	3.76236	0.48327
scaffold392	1529464	DOWNSTREAM	hook1	N/A	N/A	10.9999	3.50017	0.50957
scaffold392	1529851	DOWNSTREAM	hook1	N/A	N/A	13.2175	4.30707	0.5517
scaffold392	1532729	DOWNSTREAM	hook1	N/A	N/A	13.5913	3.80863	0.49324
scaffold392	1533462	INTERGENIC	?	N/A	-	12.0227	4.10353	0.52763
scaffold392	1543244	UPSTREAM	CYP2J2	CYP2J2	CYP2J2	10.9756	2.68588	0.48718
scaffold392	1544637	UPSTREAM	CYP2J2	CYP2J2	CYP2J2	10.1211	1.80631	0.42327
scaffold392	1544797	UPSTREAM	CYP2J2	CYP2J2	CYP2J2	22.516	7.22037	-0.74084
scaffold392	1548171	START_GAINED	CYP2J2cyp2k1	N/A	N/A	11.4359	4.90977	0.59297
scaffold392	1549916	UPSTREAM	abcB3	N/A	N/A	15.3677	4.59961	0.49198
scaffold392	1550013	?	?	N/A	-	13.9101	5.03475	0.59695
scaffold392	1550061	NON_SYNONYMOUS_CODING	CYP2J2cyp2k1	N/A	N/A	11.8213	4.55459	0.5412
scaffold392	1550178	UPSTREAM	abcB3	N/A	N/A	17.6401	5.39268	0.58033
scaffold392	1550442	UPSTREAM	abcB3	N/A	N/A	15.2822	4.9103	0.54438
scaffold392	1550577	SYNONYMOUS_CODING	CYP2J2cyp2k1	N/A	N/A	13.4699	3.89761	0.55389
scaffold392	1551341	UPSTREAM	CYP2J2cyp2k1	N/A	N/A	13.5968	4.35197	0.55938
scaffold392	1553803	DOWNSTREAM	CYP2J2cyp2k1	N/A	N/A	13.6199	3.62131	0.52642
scaffold392	1554073	DOWNSTREAM	CYP2J2cyp2k1	N/A	N/A	17.4883	3.30003	0.57982
scaffold392	1555361	DOWNSTREAM	CYP2J2cyp2k1	N/A	N/A	12.3406	3.7909	0.46783
scaffold392	1556509	DOWNSTREAM	CYP2J2cyp2k1	N/A	N/A	15.2799	5.16752	0.55613
scaffold392	1556537	DOWNSTREAM	CYP2J2cyp2k1	N/A	N/A	15.1956	4.79004	0.52891
scaffold392	1568931	INTERGENIC	?	N/A	-	10.8925	3.87252	0.50982
scaffold392	1572429	INTERGENIC	?	N/A	-	11.4276	3.97432	0.47097
scaffold392	1572487	INTERGENIC	?	N/A	-	17.4911	4.37511	-0.8257
scaffold392	1572699	INTERGENIC	?	N/A	-	11.0394	4.62721	0.56829
scaffold392	1574661	INTERGENIC	?	N/A	-	12.4089	2.97415	0.45464
scaffold392	1574810	INTERGENIC	?	N/A	-	10.6442	2.6484	0.52948
scaffold392	1583507	INTERGENIC	?	N/A	-	11.4058	3.8406	0.54948
scaffold392	1589941	INTERGENIC	?	N/A	-	11.5836	3.44532	-0.77569
scaffold392	1591519	INTERGENIC	?	N/A	-	10.2003	4.00238	0.47475
scaffold392	1604428	UPSTREAM	CYP2J2	CYP2J2	CYP2J2	11.9151	3.79458	0.46666
scaffold392	1605384	UPSTREAM	CYP2J2	CYP2J2	CYP2J2	11.0677	3.75337	0.45123
scaffold392	1608599	NON_SYNONYMOUS_CODING	CYP2J2	CYP2J2	CYP2J2	16.7521	6.38879	0.49696
scaffold392	1608704	STOP_GAINED	CYP2J2	CYP2J2	CYP2J2	11.5969	3.39005	-0.60789
scaffold392	1608812	INTRON	CYP2J2	CYP2J2	CYP2J2	11.0953	4.22575	0.47152
scaffold392	1613881	UPSTREAM	CYP2J2	CYP2J2	CYP2J2	10.9043	3.76813	-0.73839
scaffold392	1613950	UPSTREAM	CYP2J2	CYP2J2	CYP2J2	11.6542	3.72836	0.43304
scaffold392	1614143	UPSTREAM	CYP2J2	CYP2J2	CYP2J2	10.2474	3.56388	0.44129
scaffold392	1617202	INTRON	CYP2J2	CYP2J2	CYP2J2	20.1327	5.32789	-0.73515
scaffold392	1629956	INTRON	CYP2J2	CYP2J2	CYP2J2	13.1377	3.01055	-0.72561
scaffold392	1630007	?	?	N/A	-	12.8543	2.676	-0.68943
scaffold323	308050	INTRON	GJA3	N/A	N/A	10.2463	5.12254	-0.62196
scaffold58	57151	INTERGENIC	?	N/A	-	11.5886	5.27439	-0.47381
scaffold58	1836724	INTRON	omp2bKIZ	N/A	N/A	10.1571	3.63916	0.55759
scaffold58	1867115	INTRON	omp2bKIZ	N/A	N/A	10.1918	4.91386	-0.68509
scaffold58	1872338	INTRON	omp2bKIZ	N/A	N/A	13.0855	5.34629	-0.63071
scaffold58	1872987	INTRON	omp2bKIZ	N/A	N/A	10.4897	2.95745	0.56291
scaffold58	1874452	INTRON	omp2bKIZ	N/A	N/A	12.9766	3.26262	0.63468
scaffold58	1877517	INTRON	omp2bKIZ	N/A	N/A	13.2578	2.79657	0.44581
scaffold58	1882409	INTRON	omp2bKIZ	N/A	N/A	10.5131	2.57978	0.52877
scaffold58	1885305	INTRON	omp2bKIZ	N/A	N/A	12.0132	5.97089	-0.736
scaffold58	1885561	INTRON	omp2bKIZ	N/A	N/A	12.0504	4.58884	-0.60999
scaffold58	1892020	INTRON	omp2bKIZ	N/A	N/A	13.2551	5.62184	-0.64694
scaffold58	1896907	INTRON	omp2bKIZ	N/A	N/A	13.8888	5.99589	-0.6528
scaffold58	1901019	INTRON	omp2bKIZ	N/A	N/A	12.6242	5.19866	-0.66557
scaffold58	1901119	INTRON	omp2bKIZ	N/A	N/A	11.8624	3.45382	0.61472
scaffold58	1903136	INTRON	omp2bKIZ	N/A	N/A	13.5057	6.34139	-0.69858
scaffold58	1914016	INTRON	omp2bKIZ	N/A	N/A	13.7943	3.95176	0.64713
scaffold58	1914046	INTRON	omp2bKIZ	N/A	N/A	11.1024	3.71015	0.72105
scaffold58	1914612	INTRON	omp2bKIZ	N/A	N/A	10.8002	4.62995	-0.72849
scaffold58	1915366	INTRON	omp2bKIZ	N/A	N/A	10.3866	5.42509	-0.69393
scaffold58	1920351	INTRON	omp2bKIZ	N/A	N/A	12.3011	6.57187	-0.77458
scaffold58	1921338	INTRON	omp2bKIZ	N/A	N/A	11.8313	4.3038	0.65546
scaffold58	1921402	INTRON	omp2bKIZ	N/A	N/A	11.0644	5.86104	-0.7195
scaffold58	1925633	INTRON	omp2bKIZ	N/A	N/A	11.12	3.38178	0.66625
scaffold58	1925672	INTRON	omp2bKIZ	N/A	N/A	11.4562	2.79626	0.52863
scaffold58	1928068	INTRON	omp2bKIZ	N/A	N/A	10.5584	6.10326	-0.82341
scaffold58	1931148	UPSTREAM	omp2bKIZ	N/A	N/A	12.5013	4.84433	0.64389
scaffold58	1932322	UPSTREAM	omp2bKIZ	N/A	N/A	11.8699	4.10907	0.59956
scaffold58	1933202	UPSTREAM	omp2bKIZ	N/A	N/A	11.9471	2.45535	0.57289
scaffold58	1933486	UPSTREAM	omp2bKIZ	N/A	N/A	12.4512	3.53695	0.58647
scaffold58	1933597	UPSTREAM	omp2bKIZ	N/A	N/A	12.9957	7.52982	-0.79909
scaffold58	1933619	UPSTREAM	omp2bKIZ	N/A	N/A	13.2047	7.46476	-0.77953
scaffold58	1935832	DOWNSTREAM	sox11-a	N/A	N/A	10.1553	5.15351	-0.68482
scaffold58	1943003	UPSTREAM	sox11-a	N/A	N/A	12.8099	8.14814	-0.78781
scaffold58	1944123	UPSTREAM	sox11-a	N/A	N/A	15.1276	6.45205	-0.76062
scaffold58	1944463	UPSTREAM	sox11-a	N/A	N/A	10.5746	3.17791	0.56108
scaffold58	1944599	UPSTREAM	sox11-a	N/A	N/A	11.716	5.26712	-0.67344
scaffold58	1948436	INTERGENIC	?	N/A	-	10.6157	2.95834	0.51631
scaffold58	1949249	INTERGENIC	?	N/A	-	10.2714	3.1085	0.59128
scaffold58	1954643	INTERGENIC	?	N/A	-	10.5198	3.90993	-0.67322
scaffold58	1954765	INTERGENIC	?	N/A	-	12.313	3.90047	-0.59585
scaffold58	1958111	INTERGENIC	?	N/A	-	12.1803	6.69561	-0.79022
scaffold58	1958657	INTERGENIC	?	N/A	-	12.519	6.61662	-0.799
scaffold58	1958686	INTERGENIC	?	N/A	-	14.1529	7.2625	-0.78218
scaffold58	1959637	UPSTREAM	L1td1	N/A	N/A	12.2318	7.94921	-0.70367
scaffold58	1961759	UPSTREAM	L1td1	N/A	N/A	10.0549	6.16631	-0.71444
scaffold58	1963742	UPSTREAM	L1td1	N/A	N/A	13.2403	5.48852	-0.73761
scaffold58	1965417	SYNONYMOUS_CODING	L1td1	N/A	N/A	10.2201	2.83076	-0.63438
[truncated: 44,057 more rows]

## Sheet: 3B
Supplementary file 3B List of structural changes associated with genetic differentiation between Atlantic and Baltic herring.
Chr	Start	End	Locus	Size(bp)	Opening-M-Value	Opening-P-value	Extreme-SNP count a	Weighted mappability	Gene_name b
scaffold1	718099	719843	Locus-50	1744	0.7952	0.0005801	28	0.954787	SLC12A2_2
scaffold10	1000	3000	Locus-397	2000	0.6879	0.0004575	0	0.660495	CLUHARG117525
scaffold100	0	5595	Locus-544	5595	-0.7445	0.0006845	16	0.580744	.
scaffold100	73042	78214	Locus-546	5172	5.746	0.0009277	61	0.523338	MYSS_7
scaffold1000	39460	43460	Locus-899	4000	-0.6533	0.0003156	0	0.69002	.
scaffold1002	66725	69725	Locus-322	3000	-0.999	1.57e-05	0	0.754974	.
scaffold1004	34427	39427	Locus-901	5000	-0.6924	0.0007608	0	0.732852	.
scaffold1024	232796	243066	Locus-33	10270	0.7444	0.0008056	31	0.868781	STXB_4
scaffold1024	244674	246674	Locus-34	2000	0.9899	0.0004087	31	0.56428	STXB_4
scaffold1024	249674	250674	Locus-36	1000	2.053	3.457e-05	12	0.526716	STXB_4
scaffold1025	1000	4000	Locus-325	3000	-0.7402	0.0004212	0	0.86836	.
scaffold1028	26995	31995	Locus-902	5000	-1.33	7.142e-05	0	0.731653	.
scaffold1028	33995	39995	Locus-904	6000	-1.518	0.0009535	0	0.845248	.
scaffold1028	40995	46995	Locus-905	6000	-1.455	0.0001075	0	0.868273	.
scaffold1028	96593	105593	Locus-907	9000	-1.477	0.000296	0	0.778303	.
scaffold1028	157439	171378	Locus-913	13939	-1.159	0.0004735	0	0.69986	.
scaffold1028	183580	186580	Locus-914	3000	-0.6273	0.0005293	0	0.750367	.
scaffold1033	0	8000	Locus-148	8000	-0.6231	8.866e-05	0	0.666771	.
scaffold1033	15665	20665	Locus-149	5000	-0.6398	0.0003536	0	0.624319	.
scaffold104	33231	34231	Locus-436	1000	-1.072	0.0004424	0	0.979542	.
scaffold10514	0	1160	Locus-268	1160	-0.6646	0.0006327	0	0.68264	.
scaffold1066	13984	22634	Locus-835	8650	-0.8087	0.0005354	0	0.75801	.
scaffold1066	22999	25999	Locus-837	3000	-0.67	0.0003975	0	0.585424	.
scaffold1066	30618	33704	Locus-839	3086	-0.7114	2.423e-05	0	0.675916	APOD_2
scaffold1066	39863	52863	Locus-840	13000	-0.8344	6.77e-06	0	0.746606	APOD_2
scaffold1066	158913	159913	Locus-841	1000	-0.8252	6.548e-05	0	0.663379	FSIP2
scaffold10669	0	2862	Locus-637	2862	-0.6827	8.775e-05	0	0.554639	.
scaffold1067	8070	15070	Locus-73	7000	0.8112	0.0002161	0	0.736739	KDSB
scaffold1067	57380	65380	Locus-74	8000	0.6724	0.0009665	0	0.684251	DCLK3
scaffold1067	75771	77771	Locus-75	2000	1.35	0.0001395	0	0.853589	.
scaffold1067	91182	107951	Locus-77	16769	0.9253	0.0003729	0	0.765358	GIMAP4_5
scaffold10710	0	1245	Locus-205	1245	-1.311	1.473e-05	0	0.613792	.
scaffold1096	31527	42373	Locus-819	10846	-0.6416	0.0006543	0	0.655391	MR1_7
scaffold1096	42690	45690	Locus-820	3000	-0.7647	0.0006797	0	0.80679	.
scaffold1096	50284	52824	Locus-822	2540	-0.8258	0.0009984	0	0.575045	.
scaffold1096	60314	64136	Locus-824	3822	-0.7808	0.0003647	0	0.72069	.
scaffold1096	75984	79984	Locus-830	4000	-0.6805	0.0005462	0	0.540699	.
scaffold1096	88189	96702	Locus-831	8513	-0.6812	0.0007365	0	0.627965	.
scaffold10961	0	1930	Locus-269	1930	-0.7021	1.942e-05	0	0.651283	.
scaffold11	36376	46376	Locus-540	10000	-0.6296	0.0001339	0	0.736296	.
scaffold11	1232777	1234777	Locus-541	2000	1.384	0.0001701	0	0.653021	GUCA2A
scaffold1113	19822	35699	Locus-290	15877	-0.8042	0.0003404	0	0.861992	YV023
scaffold1113	36047	44302	Locus-292	8255	-0.9566	0.0004602	0	0.711593	RNH1
scaffold1113	48302	55302	Locus-293	7000	0.6678	0.0004916	0	0.802466	ARG2
scaffold1113	57302	62302	Locus-294	5000	1.067	2.087e-05	0	0.805804	.
scaffold1128	98808	101808	Locus-21	3000	-0.6422	0.0007495	0	0.725331	.
scaffold1128	168973	170359	Locus-22	1386	-0.7906	0.0001802	0	0.838	.
scaffold1129	15159	18159	Locus-295	3000	0.7098	0.0008616	0	0.67422	.
scaffold11334	0	1143	Locus-299	1143	-0.774	2.159e-05	0	0.771906	.
scaffold1136	103933	110933	Locus-154	7000	-0.7439	0.0004694	0	0.777706	.
scaffold115	330903	333903	Locus-1	3000	-0.9553	2.26e-07	1	0.820974	CCDC42(30998)
scaffold1151	53117	54117	Locus-845	1000	0.8086	0.0009037	0	0.542444	CELA1
scaffold1156	3000	4388	Locus-156	1388	-0.6621	9.958e-05	0	0.810464	CD22_7
scaffold1156	7166	14490	Locus-158	7324	-0.7486	5.058e-05	0	0.568894	CD22_7
scaffold1156	19954	20954	Locus-159	1000	-0.8566	0.0001054	0	0.6131	DEF6
scaffold11638	0	1544	Locus-933	1544	-0.8632	0.0001139	0	0.76648	.
scaffold1169	120656	124719	Locus-772	4063	-0.6492	1.875e-05	0	0.818088	.
scaffold117	814634	818634	Locus-599	4000	-0.7915	0.0008434	0	0.581346	.
scaffold1171	87656	92656	Locus-300	5000	0.6542	0.0001914	0	0.67786	.
scaffold1185	0	4624	Locus-774	4624	0.9226	4.239e-05	0	0.595642	EPHA5
scaffold11923	0	1368	Locus-589	1368	-0.8922	7.666e-05	0	0.753032	.
scaffold1205	20079	22384	Locus-329	2305	-0.7893	1.282e-05	0	0.611328	NLRP6
scaffold1205	22384	24384	Locus-330	2000	-0.7367	9.893e-06	0	0.888599	NLRP6
scaffold1205	49685	53685	Locus-335	4000	-0.6176	0.0005618	0	0.665501	.
scaffold1205	56685	69685	Locus-336	13000	-0.68	0.0004744	0	0.920509	.
scaffold1205	71685	78685	Locus-337	7000	-0.7509	0.0001661	0	0.793678	.
scaffold1207	195988	197988	Locus-932	2000	-0.612	0.0004868	0	0.618795	.
scaffold1211	30388	39388	Locus-844	9000	-1.238	0.0007874	0	0.702675	.
scaffold1214	44490	48490	Locus-552	4000	-0.7506	0.0003471	0	0.628631	.
scaffold1214	61004	65417	Locus-554	4413	-0.8293	0.0005911	0	0.707246	GON4L_2
scaffold1214	77857	82857	Locus-555	5000	-0.8186	6.069e-05	0	0.66983	GON4L_2
scaffold12265	2000	4773	Locus-470	2773	-0.9677	0.0006132	0	0.804635	.
scaffold1238	33277	38277	Locus-490	5000	-0.7577	0.0007642	0	0.75523	.
scaffold124	163131	164131	Locus-450	1000	-0.6657	0.0003868	8	0.566511	HCEB_2
scaffold1241	91417	93966	Locus-341	2549	-0.6174	0.000172	0	0.593854	.
scaffold1241	129084	132084	Locus-342	3000	0.7958	0.0002874	0	0.88887	.
scaffold1242	0	12236	Locus-550	12236	-0.7495	0.0004685	0	0.694502	.
scaffold1245	34574	37574	Locus-343	3000	-1.026	3.716e-05	0	0.86731	.
scaffold1248	0	3000	Locus-79	3000	-1.03	7.276e-05	0	0.572195	.
scaffold1251	0	4000	Locus-916	4000	-0.6782	7.123e-06	0	0.603198	.
scaffold12554	0	1213	Locus-127	1213	-0.6547	2.093e-05	0	0.670937	.
scaffold1261	3000	12000	Locus-80	9000	-0.6772	0.0007387	0	0.743514	MMARCARD8NLRP1
scaffold12780	0	1621	Locus-30	1621	-0.6755	0.0004343	0	0.52274	.
scaffold128	4995	8995	Locus-3	4000	-0.8625	0.0001068	0	0.666128	.
scaffold128	9995	16995	Locus-4	7000	-0.6212	0.0009872	0	0.632055	.
scaffold128	28399	30732	Locus-5	2333	1.548	0.0001683	2	0.561251	.
scaffold1284	22249	25072	Locus-491	2823	-1.414	5.668e-05	0	0.52194	.
scaffold1285	30719	35356	Locus-918	4637	-0.6854	0.0003528	0	0.684542	.
scaffold1288	112893	113937	Locus-345	1044	-0.6244	0.0006209	0	0.495866	.
scaffold1288	119947	121389	Locus-347	1442	-0.6554	0.0001933	0	0.509345	.
scaffold1288	148537	153634	Locus-349	5097	-0.6152	0.0002657	0	0.871359	.
scaffold1292	0	3000	Locus-352	3000	1.193	0.0003811	0	0.784995	HDA
scaffold12995	0	1000	Locus-886	1000	-0.6837	0.0001382	0	0.826908	.
scaffold13	1366015	1367015	Locus-218	1000	-1.314	0.0003011	0	0.883231	ASNSD1
scaffold131	0	1000	Locus-747	1000	-0.9518	0.0009415	0	0.614157	.
scaffold13254	0	1304	Locus-887	1304	-0.7297	0.0002313	0	0.791168	.
scaffold1347	10000	13029	Locus-494	3029	0.7486	0.0005435	0	0.859489	.
scaffold13581	0	1422	Locus-936	1422	-0.8098	5.739e-06	0	0.597275	.
scaffold1361	0	6000	Locus-495	6000	-0.6973	0.0006962	0	0.659515	CD1A
scaffold13625	0	2254	Locus-128	2254	-0.735	1.263e-06	0	0.75588	.
scaffold137	755588	756588	Locus-465	1000	-0.66	0.0003352	0	0.500373	.
scaffold13804	0	1130	Locus-707	1130	0.6644	0.0002508	0	0.743154	.
scaffold13847	0	1484	Locus-537	1484	-0.6511	6.7e-06	0	0.662869	.
scaffold1396	22621	23621	Locus-404	1000	0.7973	0.0009022	0	0.779368	.
scaffold1396	169628	171563	Locus-405	1935	-0.6231	0.0001589	0	0.628947	CLUHARG111394
scaffold14020	0	1615	Locus-270	1615	-0.6923	0.0003684	0	0.547049	.
scaffold1403	23796	27796	Locus-81	4000	-0.6599	0.0003532	0	0.637417	.
scaffold141	2475814	2477814	Locus-472	2000	-1.388	1.366e-07	20	0.929123	.
scaffold141	2482868	2485981	Locus-474	3113	-0.8845	0.0008601	19	0.501627	.
scaffold141	2490981	2491981	Locus-476	1000	1.245	8.11e-05	3	0.545622	.
scaffold141	2590017	2598017	Locus-477	8000	0.7183	5.817e-05	0	0.659561	LEC
scaffold1416	37546	53546	Locus-83	16000	1.523	0.0006984	0	0.862126	.
scaffold1416	65633	71633	Locus-85	6000	1.437	0.0009708	0	0.922669	.
scaffold1416	88257	90315	Locus-87	2058	1.007	0.0002771	0	0.768664	HMCN2_2
scaffold1416	99932	102738	Locus-89	2806	1.53	0.0008442	0	0.588122	HMCN2_2
scaffold1416	104949	111949	Locus-91	7000	0.6287	0.0005272	0	0.705699	HMCN2_2
scaffold1422	27233	28233	Locus-656	1000	1.123	5.479e-05	0	0.728836	HARBI1_6
scaffold144	1135088	1146474	Locus-59	11386	-0.671	1.371e-06	0	0.643533	ION3
scaffold145	3115792	3118792	Locus-448	3000	1.179	0.0001337	0	0.512587	.
scaffold1476	8059	12059	Locus-853	4000	0.9231	0.0001106	17	0.544251	PNMA1
scaffold1476	13741	17741	Locus-854	4000	5.558	0.0001899	19	0.610886	.
scaffold1476	59259	61325	Locus-855	2066	1.407	0.0003946	12	0.564556	.
scaffold1487	0	2060	Locus-241	2060	-0.606	0.0001588	0	0.572344	.
scaffold1498	0	1296	Locus-499	1296	-0.8774	0.0001092	0	0.689487	.
scaffold1498	173689	184689	Locus-501	11000	0.9668	0.0009353	0	0.741937	.
scaffold1498	207489	208489	Locus-503	1000	1.301	1.335e-05	0	0.53038	.
scaffold1498	209489	215489	Locus-505	6000	1.701	0.0004457	0	0.68168	.
scaffold1498	260648	265648	Locus-507	5000	-1.29	1.818e-06	0	0.63455	.
scaffold1498	274878	277878	Locus-508	3000	-0.9328	0.0003666	0	0.609704	.
scaffold1498	298861	305861	Locus-510	7000	-0.7513	0.0007494	0	0.760721	.
scaffold1503	2347	6347	Locus-726	4000	-0.6642	6.955e-05	0	0.677552	IGKV4-1_8
scaffold1523	39061	42061	Locus-454	3000	1.925	0.0002602	93	0.626264	.
scaffold1523	46170	50170	Locus-455	4000	-1.34	0.0001538	44	0.885951	FARS2
scaffold153	3158587	3159587	Locus-440	1000	-0.7438	0.0005407	0	0.504184	ATP6V1B
scaffold155	6928	14750	Locus-751	7822	0.8509	0.0004304	0	0.752397	C3_13
scaffold155	18070	37070	Locus-752	19000	0.8139	0.000254	0	0.763524	C3_13
scaffold1560	41580	42687	Locus-514	1107	-0.6068	7.617e-05	0	0.619521	.
scaffold1563	0	2379	Locus-261	2379	1.32	0.0001478	0	0.571759	TSPEAR
scaffold1588	51324	59324	Locus-246	8000	-0.6514	0.0008858	0	0.657297	.
scaffold159	315436	323436	Locus-889	8000	0.8078	0.0005273	0	0.682677	.
scaffold159	326436	329436	Locus-890	3000	0.8489	0.0001615	0	0.746125	.
scaffold1599	8570	10570	Locus-859	2000	-0.6229	0.0003373	0	0.77488	.
scaffold160	32789	36274	Locus-14	3485	-0.6214	5.056e-07	0	0.67431	NLRC3_6
scaffold160	45934	53934	Locus-15	8000	-0.6565	0.0001158	0	0.721033	GPR50
scaffold160	354786	366786	Locus-16	12000	-0.6196	5.317e-05	0	0.700203	IGKC_6
scaffold161	22050	25050	Locus-287	3000	-0.7029	0.0008242	0	0.808805	GCNT3_2
scaffold1613	34005	42005	Locus-861	8000	-1.018	0.0004844	1	0.881634	GIMAP4_13
scaffold1613	49307	52307	Locus-862	3000	-0.7649	5.324e-05	0	0.692805	KV402
scaffold1615	13512	15760	Locus-163	2248	-0.7182	3.708e-05	0	0.742745	.
scaffold1630	31581	34380	Locus-354	2799	0.8924	0.0007395	0	0.825864	.
scaffold1658	0	4223	Locus-245	4223	0.8181	0.0001005	1	0.670455	.
scaffold1659	0	1000	Locus-412	1000	-0.9178	9.047e-05	0	0.595551	LAMA5EPS15L1
scaffold1660	7000	13005	Locus-658	6005	-0.6451	0.0001793	0	0.640412	.
scaffold1681	22102	31102	Locus-517	9000	-0.6743	0.0006459	0	0.780486	IFI44_3
scaffold1685	48608	51608	Locus-557	3000	-1.134	0.0009263	0	0.546968	.
scaffold1689	0	5000	Locus-519	5000	-0.6376	0.0004708	0	0.668154	CLUHARG122498
scaffold1691	40184	45184	Locus-164	5000	-0.6789	0.0009041	0	0.572777	RSG1
scaffold1696	31015	47015	Locus-727	16000	2.09	0.0008696	0	0.580375	H1_9
scaffold1696	52271	56271	Locus-729	4000	1.568	0.0009575	0	0.716858	GAG_9
scaffold1738	0	6562	Locus-247	6562	-0.6348	0.0007517	0	0.630525	.
scaffold1745	22418	26418	Locus-558	4000	-0.944	5.289e-05	0	0.834356	ALOXE3_2
scaffold1775	26367	28367	Locus-619	2000	-0.8242	4.725e-06	0	0.803889	.
scaffold1779	79411	85411	Locus-675	6000	-1.072	6.753e-05	0	0.667425	.
scaffold1779	97090	109866	Locus-680	12776	-0.786	0.0006741	0	0.560433	.
scaffold1779	109866	124807	Locus-682	14941	-0.6609	1.782e-05	0	0.891022	.
scaffold1779	127070	130132	Locus-683	3062	-1.03	3.153e-05	0	0.832881	.
scaffold1783	0	14000	Locus-560	14000	-0.6088	0.0001684	0	0.736616	.
scaffold1783	16208	26912	Locus-562	10704	-0.6949	0.0007438	0	0.666972	.
scaffold1783	28270	32059	Locus-564	3789	-0.8491	2.176e-05	0	0.620707	.
scaffold1783	32059	41204	Locus-566	9145	-0.7302	0.0001365	0	0.59161	.
scaffold1783	41204	47204	Locus-567	6000	-0.7242	0.0006278	0	0.845414	.
scaffold1792	2000	7000	Locus-620	5000	-0.7419	0.0003045	3	0.71321	HOP
scaffold18	3824246	3832246	Locus-288	8000	0.6176	0.0005438	0	0.533094	DNAJA4
scaffold187	4107	6107	Locus-888	2000	-0.6126	0.0008405	0	0.752326	.
scaffold1889	57627	73768	Locus-178	16141	0.8058	0.0005403	0	0.712385	.
scaffold1889	75573	81573	Locus-179	6000	0.8346	0.0003732	0	0.718034	.
scaffold1889	133624	136116	Locus-180	2492	-0.7026	6.437e-06	0	0.673928	.
scaffold1898	1000	7000	Locus-166	6000	-1.121	0.0005729	4	0.757862	STXB
scaffold1898	9000	12000	Locus-168	3000	1.253	0.0002722	4	0.795175	STXB
scaffold1898	13352	16352	Locus-170	3000	1.852	5.621e-05	4	0.5861	STXB
scaffold1898	32493	37607	Locus-172	5114	0.7436	0.0003979	5	0.648637	.
scaffold1898	37607	45683	Locus-174	8076	-0.8681	0.0006626	17	0.776157	.
scaffold1898	45683	49869	Locus-176	4186	-1.078	4.521e-05	21	0.5624	.
scaffold190	96472	97472	Locus-539	1000	1.754	0.0003701	2	0.497084	PSMA6_2
scaffold1904	0	1000	Locus-621	1000	1.036	0.0007625	2	0.509079	.
scaffold1925	0	1000	Locus-684	1000	-0.7895	0.0009407	0	0.789139	.
scaffold1929	17024	20024	Locus-685	3000	-0.8073	0.0004808	0	0.861974	.
scaffold1929	22024	26095	Locus-687	4071	-0.9202	2.293e-06	0	0.697931	.
scaffold1929	35095	37253	Locus-689	2158	-0.9099	0.0001629	0	0.529649	MYO19
scaffold194	98377	106642	Locus-653	8265	-0.6541	0.0005339	0	0.605596	.
scaffold1947	3000	7000	Locus-690	4000	0.6401	0.0003869	14	0.585169	.
scaffold196	3761407	3766389	Locus-243	4982	-1.12	0.000115	0	0.778641	.
scaffold1964	14992	15992	Locus-865	1000	-0.653	0.0006366	0	0.763951	.
scaffold1964	18580	21418	Locus-867	2838	-0.7799	0.0002254	0	0.781849	.
scaffold1964	24688	30673	Locus-869	5985	-0.8129	7.352e-05	0	0.75698	.
scaffold1964	42984	44873	Locus-870	1889	-0.7464	0.0009435	0	0.78421	.
scaffold1977	0	5217	Locus-872	5217	-0.644	1.818e-05	0	0.548061	.
scaffold1977	25121	29691	Locus-874	4570	-0.8061	0.0001631	0	0.593009	.
scaffold2007	0	5000	Locus-414	5000	1.054	0.0007472	0	0.741945	FUNDC1
scaffold2007	16088	22088	Locus-416	6000	0.8276	0.0007088	0	0.512709	.
scaffold2007	27088	31444	Locus-417	4356	2.141	0.0006445	0	0.877472	.
scaffold2008	6581	14581	Locus-568	8000	1.162	6.163e-05	3	0.796791	CFDP2_2
scaffold2008	24581	26864	Locus-569	2283	1.238	0.0009679	6	0.783238	CFDP2_2
scaffold2072	25289	28289	Locus-183	3000	-0.6545	0.0008172	0	0.856395	CD40_3
scaffold21	0	7000	Locus-875	7000	-0.6838	6.637e-06	0	0.745203	PER2_3
scaffold2137	0	5000	Locus-185	5000	0.9841	0.0009941	2	0.753981	.
scaffold2137	33674	35437	Locus-186	1763	1.005	0.0006866	0	0.763636	.
scaffold2150	0	4301	Locus-188	4301	0.7779	3.684e-05	0	0.650798	.
scaffold217	130080	133080	Locus-55	3000	0.6385	0.0003614	2	0.851895	CAV2_2
scaffold217	340592	342592	Locus-56	2000	1.249	0.0009914	0	0.770825	ZNF658
scaffold2191	0	2598	Locus-355	2598	-0.7494	0.0002254	0	0.695818	.
scaffold2208	58409	60409	Locus-731	2000	-0.8097	1.878e-05	4	0.858974	.
scaffold2212	0	1475	Locus-919	1475	-0.6261	0.0005526	0	0.599469	.
scaffold2214	26762	29318	Locus-356	2556	-0.9999	5.71e-06	0	0.80719	.
scaffold2222	0	2032	Locus-95	2032	-0.8691	0.0001846	0	0.5928	.
scaffold2228	1000	6004	Locus-570	5004	1.21	0.0009363	0	0.782101	KANK3
scaffold2242	14658	17455	Locus-521	2797	1.922	0.0001125	0	0.574819	.
scaffold225	12265	14898	Locus-52	2633	-0.6136	0.0008171	0	0.811635	.
scaffold225	26769	27769	Locus-53	1000	-0.8815	0.0002659	0	0.686124	.
scaffold2286	0	5000	Locus-776	5000	-0.7378	0.0002634	0	0.72508	.
scaffold2315	9440	15440	Locus-524	6000	1.469	0.0001518	0	0.811862	.
scaffold2315	17440	23272	Locus-526	5832	3.013	4.141e-05	4	0.813139	ENDOD1_6
scaffold2315	23627	28941	Locus-528	5314	2.424	0.000127	4	0.6261	ENDOD1_6
scaffold2315	28941	31862	Locus-530	2921	0.9672	2.837e-05	4	0.70532	ENDOD1_6
scaffold2315	32256	34069	Locus-532	1813	0.9516	0.00024	4	0.772242	ENDOD1_6
scaffold2331	0	2000	Locus-357	2000	-0.9966	6.221e-05	14	0.731871	.
scaffold2331	9146	11146	Locus-358	2000	-1.119	0.0001624	15	0.595854	.
scaffold2342	85452	86452	Locus-732	1000	0.6543	0.0005409	0	0.688569	BBS4
scaffold2357	0	3000	Locus-190	3000	0.8529	0.0006402	0	0.594517	.
scaffold2397	0	7247	Locus-365	7247	1.282	0.000379	12	0.526002	.
scaffold2397	8247	10036	Locus-366	1789	2.045	0.0002857	12	0.573613	.
scaffold2404	18155	28155	Locus-23	10000	-0.6342	9.684e-05	0	0.883777	CMPK2_2
scaffold241	3178	6918	Locus-996	3740	-0.9534	9.831e-05	0	0.51428	VTG1_2
scaffold241	8736	10736	Locus-997	2000	-0.7666	3.87e-06	0	0.528767	VTG1_2
scaffold241	2411983	2414983	Locus-1000	3000	4.954	0.0002255	121	0.676898	STAP2
scaffold241	2635504	2637504	Locus-1001	2000	0.8923	0.0005601	0	0.506001	ABHD17C_2
scaffold241	6961051	6968051	Locus-1002	7000	0.6211	0.0008762	24	0.943977	TMEM165
scaffold241	7279637	7282827	Locus-1006	3190	-0.6531	7.313e-05	14	0.530237	.
scaffold241	7558803	7561870	Locus-1008	3067	-0.8583	0.0008133	12	0.616126	SCFD2
scaffold241	7624256	7625400	Locus-1010	1144	-0.6078	0.0003298	25	0.688889	SCFD2
scaffold2411	0	18000	Locus-920	18000	-0.7019	7.635e-05	0	0.764794	IFI44
scaffold243	155820	165820	Locus-384	10000	-0.6292	0.0004038	0	0.567825	.
scaffold243	196664	205664	Locus-386	9000	-0.8137	0.0001362	0	0.708216	.
scaffold2430	0	4000	Locus-878	4000	0.6896	0.000525	0	0.563148	.
scaffold2433	0	9000	Locus-362	9000	-0.7043	0.0003877	0	0.745101	.
scaffold2433	61925	64925	Locus-363	3000	1.329	9.67e-05	0	0.893416	.
scaffold2476	12370	13712	Locus-578	1342	-0.667	3.415e-05	0	0.696159	.
scaffold2476	30148	33303	Locus-580	3155	-0.6344	2.263e-06	0	0.570047	.
scaffold2500	32719	33719	Locus-25	1000	0.98	0.0009003	0	0.635917	GIMAP7_5
scaffold2518	17211	22197	Locus-101	4986	-0.8565	1.541e-05	0	0.752263	RLMN
scaffold2518	22411	24779	Locus-103	2368	-0.7437	0.0002802	0	0.601917	RLMN
scaffold2518	24779	28324	Locus-105	3545	-1.258	0.0002961	0	0.956491	RLMN
scaffold2518	28855	35855	Locus-106	7000	-1.32	0.0009735	0	0.883862	RLMN
scaffold2528	0	4300	Locus-879	4300	0.8359	0.0001261	0	0.770169	.
scaffold255	46352	50458	Locus-302	4106	-0.7538	0.0001927	0	0.719224	KV403_2
scaffold2620	0	4302	Locus-372	4302	-1.323	0.0001435	0	0.574647	.
scaffold2620	19724	26866	Locus-374	7142	-0.6518	4.958e-06	0	0.648131	CD22_9
scaffold2636	10570	12570	Locus-367	2000	-0.9662	5.521e-05	0	0.648578	.
scaffold2636	15570	23570	Locus-368	8000	-0.6724	6.46e-05	0	0.803932	DTX3L_2
scaffold2639	12881	20849	Locus-110	7968	-0.7714	0.0001328	14	0.749284	PYCARD_4
scaffold2639	21956	24956	Locus-111	3000	-1.017	0.0001579	2	0.721567	PYCARD_4
scaffold2664	0	1603	Locus-880	1603	-0.6021	1.131e-05	0	0.594497	.
scaffold27	285361	286361	Locus-391	1000	0.6321	2.12e-05	0	0.981178	NPR1
scaffold270	0	10395	Locus-754	10395	-0.6486	0.0003812	0	0.704923	.
scaffold271	0	9281	Locus-38	9281	0.6357	0.0007435	0	0.782647	.
scaffold271	14887	18887	Locus-40	4000	0.8499	0.0003577	0	0.584025	.
scaffold271	24505	26505	Locus-42	2000	0.9746	3.81e-05	0	0.606399	.
scaffold271	27505	33751	Locus-44	6246	0.8037	0.0007699	0	0.691355	.
scaffold271	34933	44933	Locus-45	10000	0.95	0.0002052	0	0.645889	.
scaffold271	53265	56265	Locus-47	3000	0.7309	0.0006091	0	0.881792	.
scaffold271	59245	66245	Locus-48	7000	0.8634	0.0003408	0	0.571922	KL
scaffold273	465276	468865	Locus-642	3589	0.6257	0.0008166	97	0.610151	.
scaffold2731	0	2942	Locus-369	2942	1.399	0.0002917	0	0.560171	.
scaffold275	158603	160603	Locus-216	2000	0.8664	0.0003389	34	0.521959	ESYT1_2
scaffold278	12000	19000	Locus-805	7000	-0.6236	5.462e-08	6	0.858031	VTG1
scaffold2788	6970	9527	Locus-781	2557	-0.912	8.15e-05	0	0.704129	.
scaffold2788	10242	14432	Locus-783	4190	-0.8298	0.0003592	0	0.629064	.
scaffold2788	21735	24043	Locus-784	2308	-0.8191	2.434e-05	0	0.683447	.
scaffold2807	0	1768	Locus-370	1768	-0.9486	0.000611	0	0.795393	.
scaffold284	36373	39373	Locus-304	3000	-1.827	0.0003538	0	0.726661	DAB2_3
scaffold287	983805	986805	Locus-207	3000	2.078	0.0002646	127	0.985378	.
scaffold287	1308528	1310537	Locus-210	2009	0.933	8.656e-06	14	0.577845	.
scaffold287	1310537	1311537	Locus-211	1000	4.791	7.448e-07	13	0.936122	.
scaffold287	1439087	1440087	Locus-212	1000	0.6141	0.0001673	7	0.715399	GPR37
scaffold287	1537242	1538242	Locus-213	1000	-0.7396	8.802e-06	53	0.679591	NDUFA5
scaffold287	1665574	1666574	Locus-214	1000	0.8036	0.0007705	51	0.668451	SEMA3C
scaffold29	29179	34179	Locus-801	5000	0.6189	0.0002705	12	0.555629	TTC3
scaffold29	188176	190576	Locus-803	2400	0.7229	5.656e-05	9	0.568559	.
scaffold29	344556	346556	Locus-804	2000	-0.6376	1.551e-05	0	0.696204	.
scaffold2926	10067	12168	Locus-112	2101	-1.132	0.0005139	1	0.516433	.
scaffold2967	0	9000	Locus-113	9000	0.9496	0.000997	0	0.575121	ITLN2_2
scaffold2967	12293	17044	Locus-115	4751	0.8187	0.0002423	0	0.76485	ITLN2_2
scaffold2978	0	1195	Locus-692	1195	-1.128	0.0008818	3	0.870924	.
scaffold30	801696	804696	Locus-222	3000	-0.723	0.000405	0	0.598659	RRM2
scaffold30	814095	820095	Locus-224	6000	-1.041	1.234e-05	0	0.640354	.
scaffold30	823137	831614	Locus-226	8477	-0.8822	0.0002204	0	0.628612	.
scaffold30	836940	838793	Locus-228	1853	-0.8903	0.0002854	0	0.641576	.
scaffold30	840704	846035	Locus-230	5331	-0.767	1.262e-05	0	0.615921	.
scaffold30	848437	855437	Locus-233	7000	-0.7814	0.0003153	0	0.829844	.
scaffold30	867402	870402	Locus-234	3000	-0.942	0.0003818	0	0.644682	FETUB_3
scaffold300	0	1000	Locus-305	1000	0.6303	0.0007719	0	0.847603	UVRC
scaffold300	155267	161267	Locus-307	6000	-0.6019	0.0005321	39	0.568804	.
scaffold3013	0	5892	Locus-694	5892	-0.6483	0.0008628	0	0.639863	DSP
scaffold302	2372022	2373022	Locus-992	1000	-0.8472	4.525e-05	0	0.669584	.
scaffold3025	6000	17325	Locus-456	11325	1.11	0.0001006	0	0.663244	.
scaffold3044	10027	15027	Locus-623	5000	1.995	0.0009493	0	0.803073	LDB0677
scaffold3174	0	1893	Locus-249	1893	1.004	0.0003928	1	0.601221	.
scaffold320	108746	111746	Locus-407	3000	1.489	0.0005576	0	0.596507	ADORA1
scaffold321	30925	32925	Locus-594	2000	-0.6254	9.075e-05	0	0.507258	PSMB9-A
scaffold3217	0	3827	Locus-582	3827	-0.7623	0.0003474	0	0.601687	.
scaffold3217	4232	8232	Locus-584	4000	-1.088	0.0003073	0	0.598215	.
scaffold3217	10232	12232	Locus-585	2000	-0.9655	0.0001628	0	0.597594	.
scaffold3217	17232	20232	Locus-586	3000	-0.9378	0.0004652	0	0.937913	.
scaffold3239	14622	21622	Locus-420	7000	-0.6504	0.0006886	0	0.659348	AVRBS3
scaffold3239	23622	34417	Locus-422	10795	-0.6453	0.0009152	0	0.581355	AVRBS3
scaffold328	3031835	3032835	Locus-437	1000	-0.84	6.341e-05	0	0.517246	.
scaffold329	1875099	1876099	Locus-717	1000	1.527	0.0004265	0	0.54189	RBM17
scaffold331	284249	288249	Locus-60	4000	-0.6723	0.0001231	0	0.832903	.
scaffold338	61382	62849	Locus-807	1467	-0.6684	0.0001469	0	0.733642	CHPF2_2
scaffold338	225947	229947	Locus-808	4000	-1.498	6.113e-08	0	0.580051	.
scaffold338	236947	237947	Locus-809	1000	-0.9179	0.0002573	0	0.593956	.
scaffold338	239947	242947	Locus-811	3000	-0.9708	0.0008686	0	0.745336	.
scaffold338	245644	248644	Locus-813	3000	-0.7555	0.0003517	0	0.610908	.
scaffold3392	0	1534	Locus-376	1534	-0.8342	3.699e-05	0	0.833794	.
scaffold346	1838097	1842407	Locus-816	4310	5.145	1.597e-05	19	0.58048	HCEB
scaffold3476	14906	20805	Locus-695	5899	0.9104	0.0005255	0	0.753835	.
scaffold3490	21960	23756	Locus-460	1796	-0.7234	0.0001006	0	0.588029	NLRP6_4
scaffold350	234905	241905	Locus-767	7000	-0.8336	0.0001971	0	0.586999	FN1
scaffold350	267589	274589	Locus-768	7000	-0.6443	0.0007657	0	0.705372	PRKCE
scaffold3504	0	1253	Locus-940	1253	1.421	0.0001926	0	0.867839	.
scaffold357	91457	94457	Locus-274	3000	-1.342	5.758e-05	0	0.690914	.
scaffold363	739367	743705	Locus-710	4338	1.365	0.000119	40	0.562103	.
scaffold363	743705	751588	Locus-712	7883	1.137	3.697e-05	44	0.648602	.
scaffold363	751826	777826	Locus-715	26000	0.9104	0.0003654	11	0.79136	.
scaffold365	377905	380905	Locus-392	3000	-0.6253	0.0003009	0	0.754517	FBN1
scaffold3685	51619	53025	Locus-736	1406	1.872	9.24e-06	0	0.641733	.
scaffold3699	0	6004	Locus-921	6004	-0.6143	0.0001003	0	0.63588	GYC-89DBHI
scaffold3755	1000	2923	Locus-533	1923	1.229	9.199e-05	0	0.635301	.
scaffold378	152556	157637	Locus-479	5081	-0.8742	9.7e-05	0	0.749333	.
scaffold379	52869	55869	Locus-757	3000	-0.712	0.0005618	0	0.792085	IRGC_2
scaffold379	92734	97734	Locus-758	5000	-0.9816	0.0009729	0	0.760301	IRGC_2
scaffold382	163238	165238	Locus-480	2000	1.217	1.654e-06	0	0.625371	COX7A2_2
scaffold3839	0	1644	Locus-785	1644	-0.6279	0.0006558	0	0.80373	.
scaffold391	12780	13780	Locus-760	1000	-0.7193	0.0007804	0	0.506716	BANF1
scaffold3920	0	2000	Locus-884	2000	2.047	8.707e-05	2	0.720125	.
scaffold3950	0	1318	Locus-257	1318	-1.007	1.902e-05	0	0.709098	.
scaffold3951	12000	14317	Locus-462	2317	-0.6387	9.845e-05	0	0.798118	.
scaffold396	0	6466	Locus-141	6466	-1.183	1.9e-05	47	0.67478	.
scaffold396	48630	51630	Locus-145	3000	-1.58	0.0004921	10	0.573788	.
scaffold396	53400	64400	Locus-146	11000	-1.916	2.85e-05	27	0.628668	.
scaffold402	22442	24545	Locus-542	2103	-0.6445	0.0009074	0	0.621238	.
scaffold407	115761	125355	Locus-762	9594	-0.7217	0.0007855	0	0.622326	SERS_2
scaffold407	128016	129016	Locus-763	1000	-1.77	5.432e-06	0	0.969293	SERS_2
scaffold420	401131	407726	Locus-151	6595	0.6704	0.0007989	0	0.952822	SAMD3
scaffold420	1028289	1033289	Locus-152	5000	-0.7029	0.0006905	0	0.699636	NIFK_2
scaffold4206	0	7000	Locus-587	7000	0.9046	0.0005751	0	0.776286	PCDHGA10
scaffold4290	0	2182	Locus-463	2182	0.7514	0.0009002	0	0.767484	.
scaffold43	196875	199875	Locus-390	3000	-2.171	0.0001018	0	0.845281	.
scaffold4318	0	2514	Locus-790	2514	-0.7739	5.627e-05	0	0.634817	.
scaffold4318	3500	4500	Locus-791	1000	-1.288	2.964e-05	0	0.656989	.
scaffold433	290311	295311	Locus-393	5000	0.957	1.181e-05	0	0.760868	.
scaffold438	0	5053	Locus-649	5053	-0.7865	6.219e-05	0	0.73596	.
scaffold4386	0	3000	Locus-194	3000	-0.6472	0.0004983	44	0.679921	.
scaffold4402	0	2228	Locus-259	2228	-0.918	0.0002236	0	0.559975	.
scaffold4409	0	3885	Locus-738	3885	-0.8339	2.377e-05	0	0.767525	.
scaffold4433	0	1915	Locus-788	1915	-0.8716	0.0001752	0	0.537896	CLUHARG119610
scaffold445	1330315	1331315	Locus-217	1000	-1.197	0.0006722	0	0.739184	NXPH2
scaffold4461	0	3450	Locus-588	3450	-0.9107	4.122e-05	0	0.580438	.
scaffold4496	0	2070	Locus-425	2070	-0.958	0.0002902	0	0.823261	.
scaffold4496	2070	5070	Locus-427	3000	-0.7523	0.0009396	0	0.644272	.
scaffold457	67570	74570	Locus-130	7000	0.9752	0.0003433	0	0.80718	.
scaffold457	163408	172101	Locus-132	8693	-0.6459	0.0009067	0	0.608081	PHKG2_2
scaffold4602	3877	11877	Locus-923	8000	0.844	0.0002209	0	0.735988	DTX3L_3
scaffold464	3000	5000	Locus-482	2000	-0.6404	0.0007513	0	0.797087	BTN3A3
scaffold466	4897866	4901866	Locus-271	4000	0.6182	0.0006632	0	0.79312	MRC2_5
scaffold47	29444	31444	Locus-394	2000	0.7439	0.0003567	0	0.824134	PARP3_3
scaffold472	144256	146256	Locus-601	2000	1.396	0.0002102	0	0.638024	.
scaffold4795	7132	14793	Locus-793	7661	-0.7228	0.0004449	0	0.605417	.
scaffold4795	15626	20626	Locus-795	5000	-0.7832	1.336e-05	0	0.741308	.
scaffold485	72185	80185	Locus-691	8000	0.606	0.0006838	0	0.923791	CLUHARG113407
scaffold489	678642	683613	Locus-660	4971	1.627	0.0006118	7	0.637344	H2-EB1_4
scaffold489	695127	699252	Locus-662	4125	0.7529	0.0005202	0	0.533364	.
scaffold489	702677	709677	Locus-664	7000	2.058	0.0001247	1	0.631693	.
scaffold489	714750	721344	Locus-666	6594	0.6861	2.353e-05	1	0.579166	.
scaffold49	4254009	4259204	Locus-990	5195	1.294	0.0008685	0	0.558821	SAMD9_3
scaffold490	6677	13677	Locus-817	7000	-0.7053	0.0007703	0	0.747451	.
scaffold4920	0	1428	Locus-535	1428	-0.6286	6.131e-05	0	0.599893	.
scaffold5011	0	1851	Locus-121	1851	0.6968	0.0007355	0	0.778862	.
scaffold504	80880	87880	Locus-134	7000	-0.9027	0.000976	0	0.733571	.
scaffold512	0	1475	Locus-161	1475	0.751	0.0006149	0	0.499901	.																0
scaffold524	622039	626697	Locus-994	4658	-0.604	0.0002302	0	0.59973	TTN_6
scaffold5332	1000	4297	Locus-467	3297	2.179	0.0007316	0	0.785887	.
scaffold534	132522	135522	Locus-308	3000	0.761	0.0005537	0	0.790613	IGSF3_2
scaffold535	0	1000	Locus-547	1000	-0.9216	2.608e-05	0	0.508933	.
scaffold560	22594	29594	Locus-602	7000	-1.057	0.0003619	0	0.753575	.
scaffold5602	1000	5470	Locus-122	4470	2.163	0.0001618	5	0.685754	.
scaffold564	25612	29612	Locus-614	4000	0.9959	0.0002445	0	0.72034	.
scaffold564	291751	294710	Locus-618	2959	-0.9613	9.501e-06	0	0.719189	PHF11
scaffold5711	0	1102	Locus-428	1102	-0.6259	0.0001827	0	0.646498	.
scaffold5761	25057	26302	Locus-630	1245	-0.834	2.198e-05	0	0.815213	.
scaffold58	1962659	1968659	Locus-57	6000	1.47	0.0004919	0	0.803453	L1TD1
scaffold582	47983	54983	Locus-135	7000	-0.6739	4.209e-05	0	0.679907	.
scaffold5858	0	1126	Locus-927	1126	0.7041	0.0003219	0	0.599188	.
scaffold59	946678	950750	Locus-401	4072	-0.6778	8.686e-05	0	0.879743	NAB1
scaffold593	0	1000	Locus-881	1000	1.849	4.672e-05	0	0.874948	.
scaffold594	314262	318262	Locus-191	4000	-0.7622	0.000166	0	0.841824	NLRP1_15
scaffold594	334693	340693	Locus-193	6000	-1.286	0.0009528	0	0.661767	NLRP1_15
scaffold5948	0	4356	Locus-700	4356	-0.9598	1.383e-06	0	0.562275	.
scaffold5953	2000	4094	Locus-928	2094	-0.7374	4.382e-05	24	0.675594	.
scaffold6	1558263	1562263	Locus-311	4000	0.6813	0.0005421	0	0.61479	SRP72
scaffold6	1563918	1571918	Locus-312	8000	1.039	0.0009772	0	0.859062	CLUHARG114394
scaffold6	1604422	1614181	Locus-314	9759	0.9187	0.0009121	1	0.561323	.
scaffold6	1614510	1621510	Locus-315	7000	0.7226	0.0006406	0	0.784144	.
scaffold6	1636573	1649573	Locus-316	13000	0.8109	0.0009969	0	0.685	.
scaffold6	1870726	1876726	Locus-318	6000	-1.448	0.0007172	0	0.807443	.
scaffold6	1879726	1881726	Locus-320	2000	-0.8569	0.0007427	0	0.524147	.
scaffold600	0	4000	Locus-284	4000	-0.8425	7.148e-05	0	0.614411	.
scaffold600	12506	21506	Locus-285	9000	-0.6376	0.000916	0	0.623446	.
scaffold601	0	3000	Locus-646	3000	-0.6952	0.0001142	0	0.631513	.
scaffold601	42692	45692	Locus-647	3000	-1.297	0.0002821	6	0.864384	.
scaffold608	18434	19925	Locus-351	1491	-0.9922	0.0007556	0	0.638225	.
scaffold617	132528	144485	Locus-549	11957	-0.6347	1.239e-05	0	0.806002	METRNL_4
scaffold626	55528	56528	Locus-605	1000	-0.7278	0.000658	0	0.672157	.
scaffold6277	24603	27586	Locus-431	2983	0.8009	0.0001157	6	0.745808	.
scaffold64	3521230	3526230	Locus-716	5000	-0.7493	0.0009442	0	0.801157	HECW1
scaffold647	0	1464	Locus-848	1464	-0.657	2.025e-05	0	0.668512	NRDR
scaffold647	4834	11574	Locus-850	6740	-0.7684	1.996e-05	0	0.625456	NRDR
scaffold647	13175	19175	Locus-851	6000	-0.7786	6.395e-05	0	0.859416	MRC1_3
scaffold6562	2000	4469	Locus-797	2469	-0.775	0.0002352	0	0.716148	NLRC3_7
scaffold657	1300184	1313286	Locus-97	13102	-1.415	9.515e-05	0	0.602715	LPIN1
scaffold658	101011	107011	Locus-286	6000	0.6621	6.278e-05	0	0.681823	.
scaffold661	910259	912596	Locus-276	2337	-0.6139	8.695e-05	0	0.884248	.
scaffold6776	0	4160	Locus-634	4160	1.263	7.28e-05	0	0.674825	CASP10_2
scaffold685	731557	737557	Locus-429	6000	0.9778	0.0008628	0	0.728634	RARARARAB
scaffold686	229491	232491	Locus-483	3000	-0.7694	3.906e-05	0	0.680754	CLDN4_2
scaffold6909	0	4000	Locus-433	4000	0.9641	0.0003831	0	0.561735	.
scaffold6949	0	1049	Locus-123	1049	-0.6594	0.0001689	0	0.799399	.
scaffold70	2194972	2195972	Locus-262	1000	-0.6777	0.0008393	0	0.572576	.
scaffold7013	1000	2728	Locus-740	1728	1.197	0.0001096	0	0.745242	C1SC1R
scaffold702	13000	19823	Locus-719	6823	1.076	0.0006708	8	0.908757	UBR1_2
scaffold702	195081	197081	Locus-720	2000	0.945	0.0007834	2	0.856782	.
scaffold7094	0	2000	Locus-124	2000	-1.168	0.0001804	0	0.550654	.
scaffold720	602389	606389	Locus-423	4000	-0.9022	0.000192	0	0.622451	.
scaffold732	30833	39289	Locus-399	8456	-0.9246	1.221e-05	0	0.724403	.
scaffold735	4000	6000	Locus-61	2000	-0.6057	7.853e-05	0	0.992608	.
scaffold735	8000	14368	Locus-63	6368	-0.8108	0.0005536	0	0.700063	.
scaffold735	20584	25584	Locus-64	5000	-0.6254	0.0009832	0	0.600269	.
scaffold735	28584	38584	Locus-66	10000	-1.04	0.0003657	0	0.687336	.
scaffold735	44105	49105	Locus-67	5000	-0.9903	0.0008581	0	0.593749	.
scaffold735	73070	76070	Locus-68	3000	-0.6074	0.0001863	0	0.914044	.
scaffold738	19069	25069	Locus-856	6000	0.7969	0.000298	0	0.566788	ZG16
scaffold738	28069	35069	Locus-857	7000	-0.681	9.764e-05	0	0.753757	ZG16
scaffold738	57655	60655	Locus-858	3000	-1.046	0.0001664	0	0.570324	ABRA
scaffold74	742529	743606	Locus-815	1077	0.9042	2.227e-05	32	0.860155	SLC4A1_2
scaffold750	73962	75409	Locus-486	1447	-0.6469	0.0001544	0	0.812092	.
scaffold7555	15585	20585	Locus-741	5000	3.738	0.0005054	7	0.521671	MYSS_22
scaffold765	6000	8000	Locus-70	2000	0.8629	2.172e-05	0	0.726834	.
scaffold768	336101	337965	Locus-770	1864	0.8495	9.447e-06	6	0.632832	.
scaffold769	0	4410	Locus-139	4410	0.8627	0.0001295	1	0.877897	PLXNC1_2
scaffold771	24000	28999	Locus-651	4999	-0.6132	0.0002243	0	0.673522	PIWIL1
scaffold7714	9000	12441	Locus-264	3441	-0.6492	3.096e-05	0	0.749407	.
scaffold7750	0	1534	Locus-799	1534	-1.012	5.699e-05	0	0.743579	.
scaffold7794	0	2000	Locus-296	2000	0.6764	1.504e-05	0	0.704674	.
scaffold787	38920	44624	Locus-220	5704	-0.7311	0.000476	0	0.822956	.
scaffold789	109600	110600	Locus-522	1000	-0.6049	0.0004745	0	0.634637	.
scaffold796	0	2991	Locus-235	2991	0.759	0.0004619	0	0.704774	.
scaffold818	40425	48126	Locus-608	7701	-0.655	0.0007029	0	0.829001	.
scaffold818	49309	54381	Locus-610	5072	-0.7185	3.625e-05	0	0.755413	.
scaffold823	0	5378	Locus-892	5378	0.6176	0.0002687	0	0.499156	.
scaffold826	33370	37370	Locus-606	4000	0.9328	9.691e-05	15	0.816878	.
scaffold829	109128	115128	Locus-444	6000	-0.6959	0.0002943	0	0.827617	GIMAP8_13
scaffold833	34226	36226	Locus-443	2000	-0.7285	0.0001509	0	0.960315	.
scaffold846	17779	22084	Locus-612	4305	-0.9187	0.0001306	0	0.763481	.
scaffold846	22084	30084	Locus-613	8000	-0.6326	0.0001881	0	0.729124	.
scaffold877	90304	92304	Locus-250	2000	1.058	1.018e-07	120	0.59803	.
scaffold877	98346	101346	Locus-252	3000	-0.7145	2.681e-05	67	0.658934	.
scaffold877	113441	115435	Locus-255	1994	-1.518	3.499e-07	37	0.868836	.
scaffold877	155419	156419	Locus-256	1000	1.52	0.0002054	34	0.557553	.
scaffold8787	2000	3053	Locus-204	1053	-0.8	0.0002324	0	0.727161	.
scaffold8805	0	2022	Locus-434	2022	1.804	4.487e-05	2	0.690045	.
scaffold9160	1000	2083	Locus-800	1083	0.7083	0.0001868	0	0.678429	.
scaffold937	700997	705803	Locus-119	4806	0.6371	0.0004313	6	0.748856	.
scaffold937	708554	709702	Locus-120	1148	0.7907	0.0004643	0	0.87891	.
scaffold9393	0	1409	Locus-265	1409	-0.6394	0.0005067	0	0.521187	.
scaffold97	819714	823714	Locus-571	4000	0.7416	0.0009508	0	0.69088	NR1D1
scaffold9783	1000	2900	Locus-266	1900	-0.7605	3.008e-05	0	0.669785	.
scaffold9870	0	3050	Locus-636	3050	-0.7616	0.0009367	0	0.881935	.
scaffold992	0	4502	Locus-894	4502	-0.8623	9.378e-06	0	0.617861	.
scaffold992	13669	18669	Locus-896	5000	-0.6986	0.000154	0	0.721332	.
scaffold992	21669	26133	Locus-897	4464	-0.6488	0.0002944	0	0.546463	.
scaffold994	0	4503	Locus-321	4503	-0.6174	9.548e-05	0	0.807283	ZNTR
a Count of significant SNPs -log10(p)>=20 +/- 10 kb of a given locus
b Genes within +/- 10 kb of a given locus

## Sheet: 3C
Supplementary file 3C List of loci showing strong genetic differentiation between spring- and autumn-spawning herring (P<10-10).
An associated gene name is indicated if the SNP occurs within 5 kb upstream or 5 kb downstream of annotated genes.
P-values from χ² tests for allele frequency differences as well as from generalised linear mixed model, GLMER (see methods for details)
are given.
Chr	Position	SNP type	Associated gene	-log10(P_χ²)	-log10(P_GLMER)
C30459842	70	INTERGENIC	?	15.0222	14.9702
C31924711	51	INTERGENIC	?	16.7291	8.19045
C31924711	52	INTERGENIC	?	15.914	7.17644
C31924711	81	INTERGENIC	?	26.5099	5.69117
C31924711	93	INTERGENIC	?	23.5048	4.49008
C31924711	94	INTERGENIC	?	27.2223	8.17538
C31924711	204	INTERGENIC	?	11.4457	4.83353
C31924711	264	INTERGENIC	?	15.4836	3.85018
C31924711	272	INTERGENIC	?	12.1217	2.30682
C31924711	295	INTERGENIC	?	12.8267	3.50515
C31924711	332	INTERGENIC	?	12.7526	1.73869
C32020241	229	INTERGENIC	?	16.3713	3.57492
C32020241	269	INTERGENIC	?	12.7395	3.10289
C32083889	356	INTERGENIC	?	16.8623	9.53861
C32211617	179	INTERGENIC	?	10.539	2.24659
C32416011	245	INTERGENIC	?	31.0156	3.64741
C32416011	270	INTERGENIC	?	27.0257	3.93491
C32416011	420	INTERGENIC	?	30.6011	3.93118
C32419189	549	INTERGENIC	?	10.9838	3.77975
C32419189	552	INTERGENIC	?	10.8036	3.41425
C32419189	561	INTERGENIC	?	12.8238	3.82417
C32419189	569	INTERGENIC	?	14.348	4.47766
C32419189	580	INTERGENIC	?	17.5704	6.58623
C32419189	581	INTERGENIC	?	17.3225	6.55519
C32419189	591	INTERGENIC	?	19.8489	7.52123
C32419189	627	INTERGENIC	?	11.6525	5.67773
C32419189	629	INTERGENIC	?	11.4913	5.50071
C32419189	642	INTERGENIC	?	13.3597	5.25229
C32419189	649	INTERGENIC	?	13.5639	5.10627
C32473681	90	INTERGENIC	?	33.7702	15.9215
C32473681	234	INTERGENIC	?	15.968	2.73899
C32473681	277	INTERGENIC	?	10.5446	3.51852
C32579575	614	INTERGENIC	?	10.7037	1.10506
C32579575	644	INTERGENIC	?	19.8955	0.788309
C32634279	147	INTERGENIC	?	14.8304	1.37332
C32634279	148	INTERGENIC	?	12.2946	3.41467
C32634279	295	INTERGENIC	?	12.7273	2.11755
C32634279	314	INTERGENIC	?	19.4838	1.51895
C32634279	337	INTERGENIC	?	19.6682	1.85206
C32634279	344	INTERGENIC	?	31.3556	2.43146
C32634279	366	INTERGENIC	?	11.272	0.972377
C32634279	426	INTERGENIC	?	21.3385	1.64508
C32634279	475	INTERGENIC	?	21.1006	2.0472
C32634279	495	INTERGENIC	?	21.6671	1.94988
C32634279	499	INTERGENIC	?	20.3484	1.91539
C32634279	1026	INTERGENIC	?	23.9664	1.38048
C32687931	1041	INTERGENIC	?	10.3332	0.766998
scaffold1	670834	UTR_5_PRIME	IL6ST	10.4369	2.8406
scaffold1	671054	UTR_5_PRIME	IL6ST	13.0234	1.47723
scaffold1	687197	DOWNSTREAM	NUDT12	12.7866	1.7793
scaffold1	688479	UTR_3_PRIME	NUDT12	13.6398	1.41775
scaffold1	688502	UTR_3_PRIME	NUDT12	11.9401	1.11636
scaffold1	690107	DOWNSTREAM	IL6ST	18.2764	0.974034
scaffold1	690250	DOWNSTREAM	IL6ST	12.5095	1.39833
scaffold1	692243	INTRON	NUDT12	16.9026	1.40021
scaffold1	694296	DOWNSTREAM	SLC12A2_2	17.3135	1.14206
scaffold1	697076	UPSTREAM	NUDT12	13.8719	2.06292
scaffold1	700456	INTRON	SLC12A2_2	13.2183	0.626182
scaffold1	700471	INTRON	SLC12A2_2	10.114	0.405146
scaffold1	703141	SPLICE_SITE_REGION	SLC12A2_2	13.0214	0.902578
scaffold1	703239	INTRON	SLC12A2_2	12.1715	3.33092
scaffold1	703296	INTRON	SLC12A2_2	18.025	1.60813
scaffold1	703725	INTRON	SLC12A2_2	16.7774	1.30569
scaffold1	704149	INTRON	SLC12A2_2	12.8139	1.34205
scaffold1	704181	INTRON	SLC12A2_2	11.4275	0.779926
scaffold1	704183	INTRON	SLC12A2_2	10.6916	0.764907
scaffold1	706521	SPLICE_SITE_REGION	SLC12A2_2	25.9712	0.845154
scaffold1	706531	INTRON	SLC12A2_2	26.1574	0.814367
scaffold1	706971	INTRON	SLC12A2_2	13.7675	2.32376
scaffold1	707112	INTRON	SLC12A2_2	23.3408	2.65178
scaffold1	707116	INTRON	SLC12A2_2	31.8893	1.144
scaffold1	708068	INTRON	SLC12A2_2	18.2606	1.04128
scaffold1	709431	INTRON	SLC12A2_2	18.3462	0.716717
scaffold1	709960	INTRON	SLC12A2_2	12.9025	1.70146
scaffold1	711256	INTRON	SLC12A2_2	26.54	1.10808
scaffold1	712816	INTRON	SLC12A2_2	12.2292	2.07787
scaffold1	714141	INTRON	SLC12A2_2	20.3628	1.0509
scaffold1	714395	INTRON	SLC12A2_2	22.6785	1.26655
scaffold1	714510	INTRON	SLC12A2_2	12.4276	0.993619
scaffold1	715072	INTRON	SLC12A2_2	19.5696	1.67313
scaffold1	715429	INTRON	SLC12A2_2	16.9826	1.36709
scaffold1	716817	UPSTREAM	SLC12A2_2	24.9134	0.881634
scaffold1	716859	UPSTREAM	SLC12A2_2	23.0302	0.885949
scaffold1	718139	UPSTREAM	SLC12A2_2	16.0382	0.825982
scaffold1	718579	UPSTREAM	SLC12A2_2	14.4511	1.06692
scaffold1	719461	UPSTREAM	SLC12A2_2	11.8634	1.59268
scaffold1	719499	UPSTREAM	SLC12A2_2	20.1319	0.914414
scaffold10	71636	?		10.4077	1.39869
scaffold10	154602	INTRON	CLOCKNPAS2	12.3412	7.6066
scaffold10	509183	INTERGENIC	?	14.3575	12.5029
scaffold10	509244	INTERGENIC	?	24.138	5.45071
scaffold10	509310	INTERGENIC	?	33.0875	5.30044
scaffold10	509359	INTERGENIC	?	32.0456	3.12674
scaffold10	509457	INTERGENIC	?	10.8318	1.75309
scaffold10	509465	INTERGENIC	?	12.5231	7.02145
scaffold10	509477	INTERGENIC	?	19.2176	15.4081
scaffold10	509507	INTERGENIC	?	24.7237	4.97787
scaffold10	509511	INTERGENIC	?	18.6595	16.3829
scaffold10	509596	INTERGENIC	?	10.773	10.8724
scaffold10	509781	INTERGENIC	?	50.0089	4.48353
scaffold10	509793	INTERGENIC	?	47.0986	4.41069
scaffold10	509882	INTERGENIC	?	40.0882	3.92332
scaffold10	509883	INTERGENIC	?	16.062	3.88702
scaffold10	509949	INTERGENIC	?	17.1853	13.2082
scaffold10	510136	INTERGENIC	?	19.6894	2.52602
scaffold10	510188	INTERGENIC	?	17.163	1.72824
scaffold10	510192	INTERGENIC	?	16.16	1.80413
scaffold10	510516	INTERGENIC	?	25.8913	4.10825
scaffold10	510788	INTERGENIC	?	21.8855	17.4166
scaffold10	510856	INTERGENIC	?	17.2987	4.46993
scaffold10	510859	INTERGENIC	?	16.5992	4.86656
scaffold10	510861	INTERGENIC	?	16.0852	4.5674
scaffold10	510952	INTERGENIC	?	10.2605	3.08636
scaffold10	646333	INTRON	HK2	11.6894	2.02341
scaffold10	847355	INTERGENIC	?	13.7476	0.266487
scaffold10	1427622	DOWNSTREAM	TRPC4_2	10.4045	0.613666
scaffold10	1427630	DOWNSTREAM	TRPC4_2	12.098	0.627316
scaffold100	441	INTERGENIC	?	31.2659	2.40424
scaffold100	1331	INTERGENIC	?	16.5501	7.73092
scaffold100	2295	INTERGENIC	?	22.4466	0.118324
scaffold100	3225	INTERGENIC	?	12.6558	2.0036
scaffold100	3546	INTERGENIC	?	27.4261	0.118558
scaffold100	3771	INTERGENIC	?	19.9444	3.18732
scaffold100	3885	INTERGENIC	?	11.5869	2.35418
scaffold100	5236	INTERGENIC	?	11.2492	5.37318
scaffold100	9894	INTERGENIC	?	12.7776	3.30617
scaffold100	9899	INTERGENIC	?	15.8942	6.47951
scaffold100	11139	INTERGENIC	?	17.8714	5.97066
scaffold100	13481	INTERGENIC	?	18.6513	2.25639
scaffold100	13565	INTERGENIC	?	21.7272	3.23525
scaffold100	13741	INTERGENIC	?	19.3328	2.8378
scaffold100	13902	INTERGENIC	?	11.3515	2.15014
scaffold100	14266	INTERGENIC	?	20.2376	2.02588
scaffold100	14556	INTERGENIC	?	48.5349	6.28204
scaffold100	14589	INTERGENIC	?	39.2143	2.75425
scaffold100	15926	INTERGENIC	?	29.097	2.28151
scaffold100	15937	INTERGENIC	?	36.6085	2.03519
scaffold100	16036	INTERGENIC	?	44.7642	2.89246
scaffold100	16519	INTERGENIC	?	40.9165	2.85678
scaffold100	16729	INTERGENIC	?	38.7455	2.45914
scaffold100	17233	INTERGENIC	?	41.6698	3.14919
scaffold100	18107	INTERGENIC	?	41.8152	2.24521
scaffold100	18382	INTERGENIC	?	38.1368	2.63174
scaffold100	18700	INTERGENIC	?	12.6339	2.54078
scaffold100	18801	INTERGENIC	?	21.2352	2.52951
scaffold100	25107	INTERGENIC	?	18.0016	3.0926
scaffold100	25115	INTERGENIC	?	13.1227	3.59025
scaffold100	25116	INTERGENIC	?	19.0903	3.27069
scaffold100	25326	INTERGENIC	?	11.0796	3.40757
scaffold100	25983	INTERGENIC	?	10.6207	2.03751
scaffold100	26695	INTERGENIC	?	36.4139	0.0820172
scaffold100	26951	INTERGENIC	?	14.1812	1.88027
scaffold100	27068	INTERGENIC	?	34.3326	6.14
scaffold100	27094	INTERGENIC	?	37.873	3.15625
scaffold100	27244	INTERGENIC	?	34.2979	3.30229
scaffold100	27526	INTERGENIC	?	38.2143	3.38927
scaffold100	27561	INTERGENIC	?	37.6808	3.02051
scaffold100	27631	INTERGENIC	?	39.4552	3.32352
scaffold100	28494	INTERGENIC	?	36.7022	2.47875
scaffold100	28519	INTERGENIC	?	39.6047	2.91329
scaffold100	28597	INTERGENIC	?	38.8115	0.0404449
scaffold100	29076	INTERGENIC	?	34.5791	2.44557
scaffold100	30109	DOWNSTREAM	MYSS_7	45.0106	2.81073
scaffold100	30515	DOWNSTREAM	MYSS_7	31.8623	0.0929179
scaffold100	34193	DOWNSTREAM	MYSS_7	34.4903	2.81948
scaffold100	34206	DOWNSTREAM	MYSS_7	35.6539	2.6963
scaffold100	34374	DOWNSTREAM	MYSS_7	34.4586	2.68987
scaffold100	34542	INTRON	MYSS_7	44.1133	3.10534
scaffold100	34641	INTRON	MYSS_7	31.2647	2.51228
scaffold100	34681	NON_SYNONYMOUS_CODING	MYSS_7	35.042	2.39001
scaffold100	34983	SYNONYMOUS_CODING	MYSS_7	20.6392	2.77539
scaffold100	35110	NON_SYNONYMOUS_CODING	MYSS_7	34.8835	0.112532
scaffold100	35840	SYNONYMOUS_CODING	MYSS_7	24.5638	3.62751
scaffold100	35861	SYNONYMOUS_CODING	MYSS_7	38.5688	3.32424
scaffold100	36043	INTRON	MYSS_7	25.9902	4.35286
scaffold100	36583	INTRON	MYSS_7	45.2338	4.50335
scaffold100	37091	SYNONYMOUS_CODING	MYSS_7	15.7599	3.80789
scaffold100	37656	INTRON	MYSS_7	23.9921	2.75502
scaffold100	37857	INTRON	MYSS_7	26.166	2.87668
scaffold100	38305	SYNONYMOUS_CODING	MYSS_7	40.8652	3.28058
scaffold100	38311	SYNONYMOUS_CODING	MYSS_7	39.2389	2.6493
scaffold100	38508	NON_SYNONYMOUS_CODING	MYSS_7	38.4979	2.44259
scaffold100	38615	INTRON	MYSS_7	32.8774	5.11217
scaffold100	38949	INTRON	MYSS_7	36.8284	2.77034
scaffold100	39268	INTRON	MYSS_7	29.5355	2.5107
scaffold100	40190	INTRON	MYSS_7	31.1147	2.48061
scaffold100	42506	INTRON	MYSS_7	33.2726	2.66185
scaffold100	42882	SYNONYMOUS_CODING	MYSS_7	39.3774	2.86499
scaffold100	42988	INTRON	MYSS_7	38.8173	2.69342
scaffold100	43323	INTRON	MYSS_7	33.8265	2.50591
scaffold100	43325	INTRON	MYSS_7	33.4241	2.53182
scaffold100	43333	INTRON	MYSS_7	36.1428	2.68624
scaffold100	44753	INTRON	MYSS_7	29.2959	3.12026
scaffold100	45787	INTRON	MYSS_7	35.1357	0.0884848
scaffold100	46007	INTRON	MYSS_7	11.4753	6.68109
scaffold100	46216	INTRON	MYSS_7	13.4268	2.38919
scaffold100	46425	INTRON	MYSS_7	13.2779	3.62289
scaffold100	46592	INTRON	MYSS_7	42.2151	0.0820978
scaffold100	46595	INTRON	MYSS_7	11.3577	1.55824
scaffold100	47223	INTRON	MYSS_7	19.1882	2.6625
scaffold100	47936	INTRON	MYSS_7	33.6398	4.12098
scaffold100	48382	INTRON	MYSS_7	34.7726	0.101484
scaffold100	48606	INTRON	MYSS_7	27.7832	4.99237
scaffold100	48690	INTRON	MYSS_7	42.683	0.0574186
scaffold100	48953	INTRON	MYSS_7	30.6	2.42855
scaffold100	49610	INTRON	MYSS_7	32.55	2.44922
scaffold100	50604	INTRON	MYSS_7	33.0473	2.92371
scaffold100	51105	INTRON	MYSS_7	38.9818	2.52781
scaffold100	51153	INTRON	MYSS_7	38.4575	2.52395
scaffold100	51337	INTRON	MYSS_7	35.691	2.56363
scaffold100	51692	INTRON	MYSS_7	33.7447	2.74427
scaffold100	52123	INTRON	MYSS_7	38.0136	2.8937
scaffold100	52246	INTRON	MYSS_7	44.9312	2.50309
scaffold100	52359	INTRON	MYSS_7	35.7945	3.34664
scaffold100	52493	INTRON	MYSS_7	27.24	3.03399
scaffold100	53040	INTRON	MYSS_7	24.1219	2.92375
scaffold100	53723	INTRON	MYSS_7	11.3912	3.31189
scaffold100	55164	INTRON	MYSS_7	36.5058	3.44378
scaffold100	55266	INTRON	MYSS_7	36.8191	2.92129
scaffold100	55569	INTRON	MYSS_7	16.4977	2.08686
scaffold100	56155	INTRON	MYSS_7	10.1964	2.59194
scaffold100	57525	INTRON	MYSS_7	19.5506	2.11846
scaffold100	57632	INTRON	MYSS_7	18.224	2.99864
scaffold100	57749	INTRON	MYSS_7	17.5553	2.76006
scaffold100	58480	INTRON	MYSS_7	39.6756	0.0759796
scaffold100	58531	INTRON	MYSS_7	35.9071	3.01195
scaffold100	60421	INTRON	MYSS_7	21.9109	1.6463
scaffold100	66896	INTRON	MYSS_7	11.9233	3.306
scaffold100	66942	INTRON	MYSS_7	10.4663	0.183292
scaffold100	67039	INTRON	MYSS_7	12.6757	0.172098
scaffold100	67060	INTRON	MYSS_7	11.699	0.158948
scaffold100	67077	INTRON	MYSS_7	11.8888	0.119133
scaffold100	67267	INTRON	MYSS_7	26.7098	2.54103
scaffold100	67281	INTRON	MYSS_7	30.0915	3.44745
scaffold100	67283	INTRON	MYSS_7	30.8511	3.12184
scaffold100	67329	INTRON	MYSS_7	12.9942	0.131925
scaffold100	67508	INTRON	MYSS_7	13.1624	3.07848
scaffold100	67509	INTRON	MYSS_7	34.7188	2.79104
scaffold100	67513	INTRON	MYSS_7	10.621	2.20064
scaffold100	67520	INTRON	MYSS_7	12.68	3.07876
scaffold100	67525	INTRON	MYSS_7	12.1953	3.07827
scaffold100	68271	INTRON	MYSS_7	32.5146	2.81879
scaffold100	68312	INTRON	MYSS_7	11.5125	3.51194
scaffold100	68658	INTRON	MYSS_7	10.6819	0.00403645
scaffold100	68709	INTRON	MYSS_7	11.2895	3.62881
scaffold100	68924	INTRON	MYSS_7	10.0951	3.6641
scaffold100	69026	INTRON	MYSS_7	10.9871	0.0673704
scaffold100	69028	INTRON	MYSS_7	11.5548	0.177062
scaffold100	69126	INTRON	MYSS_7	10.9209	3.96908
scaffold100	69214	INTRON	MYSS_7	10.7539	2.16955
scaffold100	69229	INTRON	MYSS_7	11.7407	2.262
scaffold100	69232	INTRON	MYSS_7	11.8805	2.3025
scaffold100	69685	INTRON	MYSS_7	12.7141	2.47266
scaffold100	70806	INTRON	MYSS_7	20.8987	2.38979
scaffold100	70947	INTRON	MYSS_7	16.94	2.20409
scaffold100	70967	INTRON	MYSS_7	12.7653	2.81965
scaffold100	76751	UPSTREAM	MYSS_7	42.3785	0.126144
scaffold100	76806	UPSTREAM	MYSS_7	35.8896	0.106812
scaffold100	77240	INTERGENIC	?	33.1828	2.41534
scaffold100	78408	INTERGENIC	?	33.4087	2.98404
scaffold100	78760	INTERGENIC	?	29.6942	0.11876
scaffold100	79121	INTERGENIC	?	36.5988	0.0538403
scaffold100	79142	INTERGENIC	?	16.147	2.39827
scaffold100	80309	INTERGENIC	?	19.7083	0.00258688
scaffold100	80342	INTERGENIC	?	24.2144	4.31657
scaffold100	82035	INTERGENIC	?	34.6407	3.09334
scaffold100	82227	INTERGENIC	?	29.9291	0.103955
scaffold100	82510	INTERGENIC	?	22.0123	2.71721
scaffold100	82537	INTERGENIC	?	18.7838	4.33235
scaffold100	82586	INTERGENIC	?	17.2174	2.97414
scaffold100	84519	INTERGENIC	?	31.3429	0.0864775
scaffold100	84927	INTERGENIC	?	50.6281	3.88954
scaffold100	85535	INTERGENIC	?	18.5014	1.84166
scaffold100	85886	INTERGENIC	?	31.2239	2.73726
scaffold100	86415	INTERGENIC	?	30.6004	3.49785
scaffold100	87317	INTERGENIC	?	45.8983	3.24432
scaffold100	95353	INTERGENIC	?	25.6211	2.50637
scaffold100	95516	INTERGENIC	?	20.4761	3.15651
scaffold100	96931	INTERGENIC	?	18.6374	3.018
scaffold100	97318	INTERGENIC	?	16.3981	3.21412
scaffold100	98308	INTERGENIC	?	34.8481	3.04448
scaffold100	99064	INTERGENIC	?	31.0962	3.09489
scaffold100	99142	INTERGENIC	?	30.5938	3.33695
scaffold100	99382	INTERGENIC	?	30.7675	0.140451
scaffold100	99762	INTERGENIC	?	29.1895	2.49531
scaffold100	100016	INTERGENIC	?	21.5121	2.03667
scaffold100	100291	INTERGENIC	?	34.2948	2.90217
scaffold100	100963	INTERGENIC	?	29.3413	0.0739912
scaffold100	100982	INTERGENIC	?	29.645	2.8872
scaffold100	101359	INTERGENIC	?	37.6146	4.00876
scaffold100	101412	INTERGENIC	?	33.881	2.42942
scaffold100	101631	INTERGENIC	?	33.6238	0.0748808
scaffold100	102274	INTERGENIC	?	31.6436	0.0952405
scaffold100	102320	INTERGENIC	?	40.0753	4.23422
scaffold100	102988	INTERGENIC	?	35.4255	4.75386
scaffold100	103199	INTERGENIC	?	33.3198	0.0596439
scaffold100	104362	INTERGENIC	?	35.9097	3.1835
scaffold100	104399	INTERGENIC	?	36.6067	4.24171
scaffold100	104791	INTERGENIC	?	31.8222	2.93246
scaffold100	104839	INTERGENIC	?	31.3696	2.7892
scaffold100	104938	INTERGENIC	?	29.8674	2.71106
scaffold100	104996	INTERGENIC	?	31.4388	3.14805
scaffold100	105579	INTERGENIC	?	16.9862	2.08472
scaffold100	105806	INTERGENIC	?	31.021	2.52239
scaffold100	106413	INTERGENIC	?	29.681	2.33902
scaffold100	108268	INTERGENIC	?	22.4734	3.72277
scaffold100	108483	INTERGENIC	?	30.7384	2.5715
scaffold100	108504	INTERGENIC	?	29.5979	2.98539
scaffold100	108670	INTERGENIC	?	31.9598	2.68752
scaffold100	108804	INTERGENIC	?	31.4151	2.56873
scaffold100	108974	INTERGENIC	?	36.6718	3.31823
scaffold100	109185	INTERGENIC	?	26.1248	3.88033
scaffold100	122174	DOWNSTREAM	HNRNPDL	28.0405	3.13169
scaffold100	122499	DOWNSTREAM	HNRNPDL	30.7604	2.29981
scaffold100	122507	DOWNSTREAM	HNRNPDL	33.3706	2.9497
scaffold100	122654	DOWNSTREAM	HNRNPDL	41.561	3.08583
scaffold100	122656	DOWNSTREAM	HNRNPDL	40.2995	3.0499
scaffold100	122966	DOWNSTREAM	HNRNPDL	28.1431	2.70224
scaffold100	125735	INTRON	HNRNPDL	29.6714	2.78607
scaffold100	125834	INTRON	HNRNPDL	30.1688	0.0557738
scaffold100	125985	INTRON	HNRNPDL	34.2747	2.78262
scaffold100	126056	INTRON	HNRNPDL	35.9178	3.23439
scaffold100	126058	INTRON	HNRNPDL	35.7907	3.26993
scaffold100	126206	UPSTREAM	ENOPH1	31.4575	2.57559
scaffold100	126332	UPSTREAM	ENOPH1	28.6943	0.109565
scaffold100	126580	UPSTREAM	ENOPH1	28.3833	0.155073
scaffold100	127079	UPSTREAM	ENOPH1	38.904	3.09208
scaffold100	127080	UPSTREAM	ENOPH1	39.2718	3.11312
scaffold100	127113	UPSTREAM	ENOPH1	34.5822	2.71559
scaffold100	127180	UPSTREAM	ENOPH1	29.2133	2.54644
scaffold100	127270	UPSTREAM	ENOPH1	31.095	2.41484
scaffold100	127442	SYNONYMOUS_CODING	HNRNPDL	36.2184	2.85414
scaffold100	127526	UPSTREAM	ENOPH1	33.769	2.58147
scaffold100	127688	UPSTREAM	ENOPH1	35.5106	2.80127
scaffold100	128328	UPSTREAM	ENOPH1	34.7895	2.47388
scaffold100	128380	UPSTREAM	ENOPH1	35.5373	2.90506
scaffold100	128435	UPSTREAM	ENOPH1	30.7497	2.56326
scaffold100	128458	UPSTREAM	ENOPH1	31.5579	2.61176
scaffold100	129204	UPSTREAM	ENOPH1	30.7337	3.08165
scaffold100	129234	UPSTREAM	ENOPH1	29.4102	2.70416
scaffold100	129427	UPSTREAM	ENOPH1	30.9266	2.84491
scaffold100	129579	UPSTREAM	ENOPH1	31.7198	2.73523
scaffold100	129788	UPSTREAM	ENOPH1	34.0588	2.66678
scaffold100	129825	UPSTREAM	ENOPH1	34.0869	0.120908
scaffold100	130043	UTR_5_PRIME	HNRNPDL	33.2391	3.67991
scaffold100	130153	UPSTREAM	ENOPH1	27.7429	2.9586
scaffold100	130292	UPSTREAM	ENOPH1	29.0691	3.21301
scaffold100	130404	UPSTREAM	ENOPH1	29.7599	2.72644
scaffold100	130445	UPSTREAM	ENOPH1	33.5075	3.35741
scaffold100	130471	UPSTREAM	ENOPH1	37.728	2.57846
scaffold100	130472	UPSTREAM	ENOPH1	38.3002	2.56285
scaffold100	130485	UPSTREAM	ENOPH1	37.4754	2.62524
scaffold100	130486	UPSTREAM	ENOPH1	38.4029	2.95516
scaffold100	130534	UPSTREAM	ENOPH1	22.071	2.93577
scaffold100	131451	UTR_5_PRIME	ENOPH1	31.7404	2.73469
scaffold100	131632	UPSTREAM	HNRNPDL	31.3593	2.8826
scaffold100	131648	UPSTREAM	HNRNPDL	30.512	2.9795
scaffold100	131951	UPSTREAM	HNRNPDL	36.7243	3.13578
scaffold100	132186	UPSTREAM	HNRNPDL	36.0268	2.8069
scaffold100	132310	UPSTREAM	HNRNPDL	31.1067	2.56759
scaffold100	132807	UPSTREAM	HNRNPDL	22.4261	2.05137
scaffold100	132862	UPSTREAM	HNRNPDL	34.9321	3.56761
scaffold100	133239	UPSTREAM	HNRNPDL	31.883	3.00342
scaffold100	133302	UPSTREAM	HNRNPDL	31.8869	2.78395
scaffold100	133326	UPSTREAM	HNRNPDL	23.1611	1.97331
scaffold100	133743	NON_SYNONYMOUS_CODING	ENOPH1	30.1589	2.4051
scaffold100	134103	UPSTREAM	HNRNPDL	31.8401	2.54976
scaffold100	134172	UPSTREAM	HNRNPDL	35.1229	2.84853
scaffold100	134292	UPSTREAM	HNRNPDL	30.0998	2.6936
scaffold100	134343	SYNONYMOUS_CODING	ENOPH1	33.1839	2.87746
scaffold100	134519	UPSTREAM	HNRNPDL	29.3947	3.95684
scaffold100	134887	UPSTREAM	HNRNPDL	31.7924	2.81423
scaffold100	135104	UTR_3_PRIME	ENOPH1	30.5056	2.67957
scaffold100	136536	DOWNSTREAM	TMEM150C	25.7507	2.72986
scaffold100	136856	DOWNSTREAM	TMEM150C	29.6671	2.39044
scaffold100	137292	UTR_3_PRIME	TMEM150C	34.4346	3.54545
scaffold100	137539	NON_SYNONYMOUS_CODING	TMEM150C	27.6472	2.82606
scaffold100	137564	SYNONYMOUS_CODING	TMEM150C	27.0668	2.89819
scaffold100	137584	NON_SYNONYMOUS_CODING	TMEM150C	28.5419	3.17115
scaffold100	137990	DOWNSTREAM	ENOPH1	29.9656	2.52126
scaffold100	138035	DOWNSTREAM	ENOPH1	27.6321	2.8046
scaffold100	138611	DOWNSTREAM	ENOPH1	12.6322	1.77867
scaffold100	139534	DOWNSTREAM	ENOPH1	25.0146	2.40077
scaffold100	139982	DOWNSTREAM	ENOPH1	25.6856	2.77597
scaffold100	140046	DOWNSTREAM	ENOPH1	29.2072	2.84187
scaffold100	140061	DOWNSTREAM	ENOPH1	31.3602	2.8849
scaffold100	141372	INTRON	TMEM150C	29.1109	2.51491
scaffold100	142033	UTR_5_PRIME	TMEM150C	31.9533	2.31038
scaffold100	144877	UPSTREAM	TMEM150C	31.3664	3.09119
scaffold100	145365	UPSTREAM	TMEM150C	18.7799	2.13252
scaffold100	145413	UPSTREAM	TMEM150C	30.9659	2.94911
scaffold100	145560	UPSTREAM	TMEM150C	22.6785	4.25613
scaffold100	145996	UPSTREAM	TMEM150C	26.9243	2.86452
scaffold100	146023	UPSTREAM	TMEM150C	24.4497	3.43332
scaffold100	146367	UPSTREAM	TMEM150C	29.3559	2.71906
scaffold100	146486	UPSTREAM	TMEM150C	29.1802	3.16056
scaffold100	146722	UPSTREAM	TMEM150C	33.4254	3.03391
scaffold100	147620	DOWNSTREAM	SCD5	32.5415	0.0621968
scaffold100	147846	DOWNSTREAM	SCD5	29.4929	2.72148
scaffold100	147927	DOWNSTREAM	SCD5	24.5367	3.14325
scaffold100	148291	DOWNSTREAM	SCD5	28.7665	0.0439988
scaffold100	149221	DOWNSTREAM	SCD5	27.7295	2.77414
scaffold100	149243	DOWNSTREAM	SCD5	29.9343	3.84044
scaffold100	149345	DOWNSTREAM	SCD5	27.3101	2.83274
scaffold100	149400	DOWNSTREAM	SCD5	11.2738	1.8367
scaffold100	149460	DOWNSTREAM	SCD5	28.6079	2.88829
scaffold100	149683	DOWNSTREAM	SCD5	36.6419	0.112768
scaffold100	149765	DOWNSTREAM	SCD5	26.9051	2.78317
scaffold100	149784	DOWNSTREAM	SCD5	26.8959	2.80505
scaffold100	150413	NON_SYNONYMOUS_CODING	SCD5	27.2012	2.60492
scaffold100	150790	INTRON	SCD5	28.3683	2.73014
scaffold100	150855	INTRON	SCD5	31.3691	3.33599
scaffold100	151288	INTRON	SCD5	31.8368	3.2811
scaffold100	151393	SYNONYMOUS_CODING	SCD5	23.6969	2.21187
scaffold100	151963	DOWNSTREAM	CYP2D15	21.5989	2.16582
scaffold100	152292	DOWNSTREAM	CYP2D15	27.937	3.05339
scaffold100	152422	DOWNSTREAM	CYP2D15	25.8865	0.0458036
scaffold100	152766	DOWNSTREAM	CYP2D15	35.3611	0.0324516
scaffold100	152871	DOWNSTREAM	CYP2D15	28.0372	0.108937
scaffold100	153276	UPSTREAM	SCD5	26.4128	3.02396
scaffold100	153457	UPSTREAM	SCD5	28.3226	3.06888
scaffold100	153646	UPSTREAM	SCD5	25.6227	2.62966
scaffold100	153932	UPSTREAM	SCD5	34.6272	3.72271
scaffold100	154406	UPSTREAM	SCD5	21.4454	2.04372
scaffold100	154755	UPSTREAM	SCD5	19.0661	2.6774
scaffold100	154992	UPSTREAM	SCD5	27.0545	0.129766
scaffold100	155064	UPSTREAM	SCD5	31.4714	3.4039
scaffold100	156059	UPSTREAM	SCD5	21.9323	2.20991
scaffold100	156650	UPSTREAM	SCD5	30.5863	2.87781
scaffold100	156651	UPSTREAM	SCD5	28.7734	2.50649
scaffold100	157080	NON_SYNONYMOUS_CODING	CYP2D15	23.219	2.76392
scaffold100	157671	UPSTREAM	SCD5	22.0814	3.04554
scaffold100	158183	SYNONYMOUS_CODING	CYP2D15	27.8951	2.85356
scaffold100	158257	DOWNSTREAM	PTPN11	32.9564	2.496
scaffold100	158325	DOWNSTREAM	PTPN11	27.7544	2.93442
scaffold100	158331	DOWNSTREAM	PTPN11	25.9	2.65203
scaffold100	158622	DOWNSTREAM	PTPN11	23.7877	2.61758
scaffold100	160211	UPSTREAM	CYP2D15	23.7482	3.05464
scaffold100	160788	UPSTREAM	CYP2D15	24.2327	3.10096
scaffold100	161195	UPSTREAM	CYP2D15	26.4666	0.109153
scaffold100	161212	UPSTREAM	CYP2D15	25.8984	0.100978
scaffold100	161324	UPSTREAM	CYP2D15	17.8997	3.60492
scaffold100	161373	UPSTREAM	CYP2D15	17.7598	0.00336235
scaffold100	161420	UPSTREAM	CYP2D15	21.4119	2.7624
scaffold100	161700	UPSTREAM	CYP2D15	20.9171	0.0632588
scaffold100	162452	UTR_3_PRIME	PTPN11	25.9485	2.9017
scaffold100	162574	UTR_3_PRIME	PTPN11	28.2232	3.21241
scaffold100	162711	UTR_3_PRIME	PTPN11	27.8553	3.5077
scaffold100	162712	UTR_3_PRIME	PTPN11	28.6415	3.31008
scaffold100	162718	UTR_3_PRIME	PTPN11	29.1009	2.25834e-06
scaffold100	162719	UTR_3_PRIME	PTPN11	29.3205	0.00249767
scaffold100	162935	UTR_3_PRIME	PTPN11	18.7739	3.09386
scaffold100	163852	UTR_3_PRIME	PTPN11	24.883	2.66456
scaffold100	165657	INTRON	PTPN11	24.0358	3.20973
scaffold100	166264	INTRON	PTPN11	26.5034	0.0032081
scaffold100	166611	INTRON	PTPN11	24.007	3.82125
scaffold100	167028	INTRON	PTPN11	15.8472	2.76192
scaffold100	168389	INTRON	PTPN11	31.023	0.118207
scaffold100	168755	INTRON	PTPN11	34.0767	0.119798
scaffold100	168972	INTRON	PTPN11	22.9063	2.75044
scaffold100	169373	INTRON	PTPN11	31.9212	3.07337
scaffold100	170542	INTRON	PTPN11	29.7783	3.222
scaffold100	171108	INTRON	PTPN11	28.8736	2.51858
scaffold100	171820	INTRON	PTPN11	19.9794	4.88275
scaffold100	172425	INTRON	PTPN11	29.7467	3.14244
scaffold100	173380	INTRON	PTPN11	13.6092	4.4309
scaffold100	173384	INTRON	PTPN11	10.1637	4.00799
scaffold100	173391	INTRON	PTPN11	14.7011	3.58574
scaffold100	173395	INTRON	PTPN11	14.7762	3.12441
scaffold100	173399	INTRON	PTPN11	13.3895	3.09948
scaffold100	173403	INTRON	PTPN11	11.6723	3.92669
scaffold100	173472	INTRON	PTPN11	35.9315	3.51751
scaffold100	174375	SYNONYMOUS_CODING	PTPN11	27.7883	2.77732
scaffold100	175096	UPSTREAM	DDX55	28.0439	3.07357
scaffold100	175328	UPSTREAM	DDX55	29.1862	3.11063
scaffold100	175826	UPSTREAM	DDX55	25.0391	3.4457
scaffold100	176063	UPSTREAM	DDX55	27.0082	3.10768
scaffold100	177509	UPSTREAM	DDX55	23.6441	2.91783
scaffold100	177890	UPSTREAM	DDX55	25.6768	2.71205
scaffold100	177897	UPSTREAM	DDX55	26.9089	2.82013
scaffold100	177899	UPSTREAM	DDX55	26.0932	2.63041
scaffold100	178089	UPSTREAM	DDX55	26.7594	2.82542
scaffold100	178434	UPSTREAM	DDX55	23.3906	2.88459
scaffold100	179030	UPSTREAM	DDX55	27.8659	3.43764
scaffold100	179587	UPSTREAM	DDX55	28.2183	3.9126
scaffold100	179924	UTR_5_PRIME	DDX55	29.5061	3.1607
scaffold100	181040	UPSTREAM	BCL7A	30.0861	0.134008
scaffold100	181774	UPSTREAM	BCL7A	25.4151	3.12423
scaffold100	182337	UPSTREAM	BCL7A	24.6878	2.90372
scaffold100	182499	UPSTREAM	BCL7A	29.1104	3.44079
scaffold100	182709	UPSTREAM	BCL7A	26.8151	3.54609
scaffold100	182737	UPSTREAM	BCL7A	26.7429	3.20808
scaffold100	183023	UPSTREAM	BCL7A	23.9228	4.16302
scaffold100	183028	UPSTREAM	BCL7A	26.2294	3.16866
scaffold100	183689	UPSTREAM	BCL7A	25.3496	3.14602
scaffold100	183912	UPSTREAM	BCL7A	27.4486	2.90716
scaffold100	184579	SYNONYMOUS_CODING	DDX55	37.9339	3.16944
scaffold100	184715	UTR_3_PRIME	DDX55	26.3096	2.9464
scaffold100	184768	UTR_3_PRIME	DDX55	27.2232	4.56881
scaffold100	185332	UPSTREAM	BCL7A	24.0598	3.21537
scaffold100	185647	UPSTREAM	BCL7A	29.6054	3.61381
scaffold100	185720	UPSTREAM	BCL7A	27.4016	0.0203026
scaffold100	185856	START_GAINED	BCL7A	27.0362	3.05296
scaffold100	186478	DOWNSTREAM	DDX55	29.693	3.12938
scaffold100	187747	SYNONYMOUS_CODING	BCL7A	28.0735	0.00339084
scaffold100	187798	SYNONYMOUS_CODING	BCL7A	28.7934	2.96044
scaffold100	187959	DOWNSTREAM	DDX55	25.0116	3.35096
scaffold100	188239	DOWNSTREAM	DDX55	24.279	3.42425
scaffold100	188541	DOWNSTREAM	DDX55	18.3859	2.71684
scaffold100	188725	UTR_3_PRIME	BCL7A	23.1229	2.4586
scaffold100	188730	UTR_3_PRIME	BCL7A	22.3158	2.4022
scaffold100	188899	UTR_3_PRIME	BCL7A	27.612	2.79416
scaffold100	190259	UTR_3_PRIME	CLIP1	28.3851	3.36032
scaffold100	191138	UTR_3_PRIME	CLIP1	22.633	2.57261
scaffold100	191261	UTR_3_PRIME	CLIP1	29.496	0.124309
scaffold100	191653	UTR_3_PRIME	CLIP1	26.7044	2.71319
scaffold100	192200	DOWNSTREAM	BCL7A	27.7919	3.07813
scaffold100	195071	SYNONYMOUS_CODING	CLIP1	26.0214	3.24115
scaffold100	195612	DOWNSTREAM	CLIP1	32.5229	3.00447
scaffold100	196812	DOWNSTREAM	CLIP1	22.4968	2.29343
scaffold100	196891	DOWNSTREAM	CLIP1	26.6344	2.82603
scaffold100	197064	DOWNSTREAM	CLIP1	20.6387	4.21279
scaffold100	197145	DOWNSTREAM	CLIP1	11.8352	2.72697
scaffold100	197196	DOWNSTREAM	CLIP1	25.7588	2.67781
scaffold100	197420	DOWNSTREAM	CLIP1	22.9094	2.89293
scaffold100	197898	DOWNSTREAM	CLIP1	24.4871	12.9985
scaffold100	198381	INTRON	CLIP1	27.1158	2.83547
scaffold100	200305	INTRON	CLIP1	18.2584	0.0766633
scaffold100	202774	INTRON	CLIP1	25.205	3.54345
scaffold100	202896	INTRON	CLIP1	24.5443	3.36146
scaffold100	204104	INTRON	CLIP1	25.8258	0.00286907
scaffold100	204575	INTRON	CLIP1	26.1216	3.20635
scaffold100	205200	INTRON	CLIP1	21.6857	3.0705
scaffold100	205723	INTRON	CLIP1	26.2315	0.066331
scaffold100	206781	INTRON	CLIP1	23.1096	0.0139549
scaffold100	207836	INTRON	CLIP1	23.6224	0.136492
scaffold100	207857	INTRON	CLIP1	23.236	0.134926
scaffold100	207893	INTRON	CLIP1	22.7989	0.0377659
scaffold100	207966	INTRON	CLIP1	25.4697	3.10591
scaffold100	208104	INTRON	CLIP1	23.8354	2.91172
scaffold100	208819	INTRON	CLIP1	16.7001	3.08922
scaffold100	209210	INTRON	CLIP1	11.5974	2.73735
scaffold100	209707	INTRON	CLIP1	22.2463	1.93453
scaffold100	210600	INTRON	CLIP1	26.0896	0.0916843
scaffold100	210976	INTRON	CLIP1	24.0408	3.58285
scaffold100	210994	INTRON	CLIP1	25.5538	3.44648
scaffold100	211292	INTRON	CLIP1	21.7421	3.35785
scaffold100	211421	INTRON	CLIP1	20.1115	0.049517
scaffold100	211556	INTRON	CLIP1	23.3146	2.62542
scaffold100	211820	INTRON	CLIP1	24.4709	2.97461
scaffold100	212671	INTRON	CLIP1	23.8203	3.11619
scaffold100	212928	INTRON	CLIP1	24.0699	2.97405
scaffold100	213214	INTRON	CLIP1	25.9923	0.116713
scaffold100	213729	INTRON	CLIP1	24.1102	2.401
scaffold100	213844	INTRON	CLIP1	22.502	2.7647
scaffold100	214018	INTRON	CLIP1	17.3626	2.74683
scaffold100	214436	INTRON	CLIP1	15.2596	2.52709
scaffold100	215848	DOWNSTREAM	HCAR2_2	24.4018	2.8802
scaffold100	216800	DOWNSTREAM	HCAR2_2	21.6179	3.29689
scaffold100	217418	DOWNSTREAM	HCAR2_2	22.6303	2.92063
scaffold100	217468	DOWNSTREAM	HCAR2_2	20.2725	2.47504
scaffold100	217568	UTR_5_PRIME	CLIP1	21.5822	3.34079
scaffold100	218068	UPSTREAM	CLIP1	26.77	4.08897
scaffold100	218284	UPSTREAM	CLIP1	25.3734	3.75589
scaffold100	218312	UPSTREAM	CLIP1	26.4162	0.125963
scaffold100	218374	UPSTREAM	CLIP1	29.9122	0.0529277
scaffold100	218584	UPSTREAM	CLIP1	24.6896	3.03787
scaffold100	218658	UPSTREAM	CLIP1	19.1363	2.9162
scaffold100	218938	UPSTREAM	CLIP1	16.7643	2.82347
scaffold100	219864	UPSTREAM	CLIP1	24.4847	2.91523
scaffold100	219943	UPSTREAM	CLIP1	23.9956	3.11176
scaffold100	220301	UPSTREAM	CLIP1	24.7999	3.18677
scaffold100	220359	UPSTREAM	CLIP1	26.7445	0.0897219
scaffold100	220413	UPSTREAM	CLIP1	29.7384	0.077062
scaffold100	220435	UPSTREAM	CLIP1	15.9192	2.19654
scaffold100	221211	SYNONYMOUS_CODING	HCAR2_2	19.8802	2.55316
scaffold100	221481	UPSTREAM	CLIP1	20.6823	2.86611
scaffold100	221652	UPSTREAM	CLIP1	26.8117	3.28134
scaffold100	221826	UPSTREAM	CLIP1	25.0902	3.43643
scaffold100	222340	UPSTREAM	CLIP1	22.5445	2.96208
scaffold100	222735	UPSTREAM	HCAR2_2	23.6723	3.00436
scaffold100	222878	UPSTREAM	HCAR2_2	20.7546	2.87127
scaffold100	222897	UPSTREAM	HCAR2_2	19.8855	2.45679
scaffold100	222998	UPSTREAM	HCAR2_2	31.7543	3.07209
scaffold100	223033	UPSTREAM	HCAR2_2	24.7402	2.97592
scaffold100	223182	UPSTREAM	HCAR2_2	15.2572	3.15299
scaffold100	223980	UPSTREAM	HCAR2_2	20.8141	2.98627
scaffold100	224222	UPSTREAM	HCAR2_2	22.264	3.40754
scaffold100	224503	UPSTREAM	HCAR2_2	25.2035	3.25296
scaffold100	224575	UPSTREAM	HCAR2_2	24.0548	0.140539
scaffold100	224645	UPSTREAM	HCAR2_2	26.483	3.16683
scaffold100	224760	UPSTREAM	HCAR2_2	23.6199	2.98177
scaffold100	224899	UPSTREAM	HCAR2_2	19.1258	2.84446
scaffold100	225511	UPSTREAM	HCAR2_2	27.1202	3.0726
scaffold100	225904	UPSTREAM	HCAR2_2	21.5721	2.92512
scaffold100	226090	UPSTREAM	HCAR2_2	22.3329	3.1168
scaffold100	226255	UPSTREAM	HCAR2_2	24.7215	2.96261
scaffold100	227483	UPSTREAM	CCDC62	21.6939	3.09013
scaffold100	227668	UPSTREAM	CCDC62	20.336	2.97959
scaffold100	227777	UPSTREAM	CCDC62	24.4556	3.01295
scaffold100	228138	SPLICE_SITE_REGION	DENR	23.2484	0.0638784
scaffold100	228471	UPSTREAM	CCDC62	28.3136	2.87328
scaffold100	229611	UTR_5_PRIME	DENR	26.8534	0.0577269
scaffold100	229842	START_GAINED	DENR	23.9877	3.41992
scaffold100	230034	UTR_5_PRIME	DENR	24.6417	3.85875
scaffold100	230086	UTR_5_PRIME	CCDC62	26.4042	3.17577
scaffold100	230404	UPSTREAM	CCDC62	21.8844	2.51503
scaffold100	231114	UPSTREAM	CCDC62	17.9199	2.67991
scaffold100	231829	SYNONYMOUS_CODING	CCDC62	19.4293	3.376
scaffold100	232665	UPSTREAM	DENR	23.6484	3.46132
scaffold100	233188	UPSTREAM	DENR	23.7648	2.87689
scaffold100	233891	UPSTREAM	DENR	24.5228	2.8217
scaffold100	233990	SYNONYMOUS_CODING	CCDC62	22.7645	2.32246
scaffold100	234324	NON_SYNONYMOUS_CODING	CCDC62	21.3278	2.75502
scaffold100	234486	UPSTREAM	DENR	25.2948	2.58188
scaffold100	239029	UPSTREAM	HIP1R_2	24.2393	3.14585
scaffold100	239483	UPSTREAM	HIP1R_2	23.9559	2.7676
scaffold100	239519	UPSTREAM	HIP1R_2	24.8987	2.68195
scaffold100	239559	UPSTREAM	HIP1R_2	25.1345	2.99709
scaffold100	239746	UPSTREAM	HIP1R_2	23.2639	2.82562
scaffold100	240346	NON_SYNONYMOUS_CODING	CCDC62	24.5333	3.24654
scaffold100	240616	NON_SYNONYMOUS_CODING	CCDC62	24.8279	3.00384
scaffold100	240666	NON_SYNONYMOUS_CODING	CCDC62	21.8081	2.81377
scaffold100	241096	UPSTREAM	HIP1R_2	24.8533	3.5817
scaffold100	241538	UPSTREAM	HIP1R_2	23.0276	2.86726
scaffold100	241555	UPSTREAM	HIP1R_2	17.7104	3.48641
scaffold100	242049	UPSTREAM	HIP1R_2	18.006	2.92297
scaffold100	243344	SYNONYMOUS_CODING	HIP1R_2	21.7624	3.13641
scaffold100	243657	START_GAINED	HIP1R_2	25.1607	3.47404
scaffold100	244331	DOWNSTREAM	CCDC62	13.2243	2.05467
scaffold100	245107	DOWNSTREAM	CCDC62	21.0894	2.80363
scaffold100	245640	DOWNSTREAM	CCDC62	27.1083	2.60276
scaffold100	245945	DOWNSTREAM	CCDC62	23.4569	3.13098
scaffold100	245966	DOWNSTREAM	CCDC62	21.1317	3.15619
scaffold100	246165	NON_SYNONYMOUS_CODING	HIP1R_2	22.1239	2.63249
scaffold100	247250	INTRON	HIP1R_2	23.2079	0.149387
scaffold100	247456	INTRON	HIP1R_2	11.0477	1.99363
scaffold100	247600	INTRON	HIP1R_2	23.3582	3.38824
scaffold100	247983	SYNONYMOUS_CODING	HIP1R_2	23.9794	2.89518
scaffold100	247994	NON_SYNONYMOUS_CODING	HIP1R_2	24.0258	3.05352
scaffold100	248259	INTRON	HIP1R_2	30.0527	3.48664
scaffold100	248740	INTRON	HIP1R_2	11.8611	2.79086
scaffold100	250995	INTRON	HIP1R_2	22.6434	2.92334
scaffold100	253593	INTRON	HIP1R_2	20.8926	3.32496
scaffold100	253996	INTRON	HIP1R_2	23.9007	3.18217
scaffold100	254006	INTRON	HIP1R_2	23.3408	3.10333
scaffold100	254172	INTRON	HIP1R_2	24.2521	2.78224
scaffold100	254329	INTRON	HIP1R_2	21.6605	2.28132
scaffold100	256004	UPSTREAM	RILPL1_2	25.2724	2.75005
scaffold100	256525	NON_SYNONYMOUS_CODING	HIP1R_2	24.3595	0.128258
scaffold100	256620	UPSTREAM	RILPL1_2	21.582	2.95311
scaffold100	256751	UPSTREAM	RILPL1_2	22.5016	0.0641653
scaffold100	257436	UPSTREAM	RILPL1_2	20.3492	2.77298
scaffold100	258049	UPSTREAM	RILPL1_2	22.1677	3.45296
scaffold100	258598	UPSTREAM	RILPL1_2	22.5606	0.11125
scaffold100	258841	SYNONYMOUS_CODING	HIP1R_2	24.7596	3.44748
scaffold100	259126	SYNONYMOUS_CODING	HIP1R_2	20.0504	3.21089
scaffold100	259171	SPLICE_SITE_REGION	HIP1R_2	20.9874	2.81441
scaffold100	259235	UPSTREAM	RILPL1_2	12.6733	2.10753
scaffold100	259315	UPSTREAM	RILPL1_2	21.8497	2.93958
scaffold100	260175	UPSTREAM	RILPL1_2	22.8135	2.68901
scaffold100	260493	UTR_3_PRIME	HIP1R_2	21.0027	2.87299
scaffold100	260673	UPSTREAM	RILPL1_2	24.5099	3.15873
scaffold100	260762	UPSTREAM	RILPL1_2	22.594	2.96423
scaffold100	260900	UTR_5_PRIME	RILPL1_2	14.5249	2.11806
scaffold100	261502	DOWNSTREAM	HIP1R_2	22.992	2.83176
scaffold100	261742	DOWNSTREAM	HIP1R_2	23.1807	2.83878
scaffold100	262778	DOWNSTREAM	HIP1R_2	22.4591	0.00249453
scaffold100	262779	DOWNSTREAM	HIP1R_2	21.573	0.0322996
scaffold100	263415	DOWNSTREAM	HIP1R_2	29.6813	4.45612
scaffold100	263432	DOWNSTREAM	HIP1R_2	27.7043	4.52665
scaffold100	263442	DOWNSTREAM	HIP1R_2	29.6527	3.90504
scaffold100	263456	DOWNSTREAM	HIP1R_2	13.1984	3.39484
scaffold100	263462	DOWNSTREAM	HIP1R_2	13.4675	3.32822
scaffold100	263474	DOWNSTREAM	HIP1R_2	13.9298	3.02761
scaffold100	263792	DOWNSTREAM	HIP1R_2	28.012	0.00280839
scaffold100	263795	DOWNSTREAM	HIP1R_2	27.5526	0.0640225
scaffold100	264057	DOWNSTREAM	HIP1R_2	24.7124	2.57533
scaffold100	264058	DOWNSTREAM	HIP1R_2	23.4393	2.54057
scaffold100	264104	DOWNSTREAM	HIP1R_2	22.5124	2.86112
scaffold100	264132	DOWNSTREAM	HIP1R_2	23.7979	3.24393
scaffold100	264135	DOWNSTREAM	HIP1R_2	22.4456	2.74819
scaffold100	264204	DOWNSTREAM	HIP1R_2	19.8897	3.31975
scaffold100	264231	DOWNSTREAM	HIP1R_2	19.3337	2.51602
scaffold100	264269	DOWNSTREAM	HIP1R_2	20.9105	3.00314
scaffold100	264400	DOWNSTREAM	HIP1R_2	23.3142	3.4891
scaffold100	264448	DOWNSTREAM	HIP1R_2	21.1998	3.55388
scaffold100	264685	DOWNSTREAM	HIP1R_2	25.7605	3.65834
scaffold100	264710	DOWNSTREAM	HIP1R_2	25.7079	3.0141
scaffold100	264820	DOWNSTREAM	HIP1R_2	25.2593	3.07303
scaffold100	265023	SPLICE_SITE_REGION	RILPL1_2	20.8677	2.87608
scaffold100	265206	DOWNSTREAM	HIP1R_2	20.7232	0.110323
scaffold100	265222	DOWNSTREAM	HIP1R_2	20.142	2.87276
scaffold100	265323	DOWNSTREAM	HIP1R_2	15.4795	3.01883
scaffold100	265324	DOWNSTREAM	HIP1R_2	15.9312	3.00302
scaffold100	265326	DOWNSTREAM	HIP1R_2	16.3206	2.75133
scaffold100	265330	DOWNSTREAM	HIP1R_2	17.0104	2.59649
scaffold100	265376	SYNONYMOUS_CODING	RILPL1_2	21.7084	3.14425
scaffold100	265478	SYNONYMOUS_CODING	RILPL1_2	17.4944	2.62357
scaffold100	265529	SYNONYMOUS_CODING	RILPL1_2	25.0399	3.35593
scaffold100	265630	DOWNSTREAM	HIP1R_2	20.7438	3.79374
scaffold100	265656	INTRON	RILPL1_2	18.8987	2.77872
scaffold100	265739	INTRON	RILPL1_2	18.8777	0.0661259
scaffold100	266374	INTRON	RILPL1_2	19.5486	2.71668
scaffold100	266408	INTRON	RILPL1_2	19.9773	2.69098
scaffold100	266609	INTRON	RILPL1_2	25.3014	3.16834
scaffold100	266798	INTRON	RILPL1_2	23.6936	0.0703436
scaffold100	270618	DOWNSTREAM	SNRNP35	21.0331	2.66496
scaffold100	270620	DOWNSTREAM	SNRNP35	22.2347	3.20909
scaffold100	272336	UTR_3_PRIME	RILPL1_2	23.9557	2.94866
scaffold100	273215	UTR_3_PRIME	RILPL1_2	22.3602	2.70418
scaffold100	273641	UTR_3_PRIME	RILPL1_2	23.5123	2.76631
scaffold100	274589	SYNONYMOUS_CODING	SNRNP35	18.6603	2.85046
scaffold100	274868	START_GAINED	SNRNP35	18.3743	0.138221
scaffold100	274946	UTR_5_PRIME	SNRNP35	20.7384	2.76738
scaffold100	275012	START_GAINED	SNRNP35	17.4514	3.42554
scaffold100	275027	UTR_5_PRIME	SNRNP35	16.8412	3.21234
scaffold100	275306	UTR_5_PRIME	SNRNP35	17.7946	2.62476
scaffold100	275476	UPSTREAM	SNRNP35	13.1807	4.22174
scaffold100	275804	UTR_5_PRIME	SNRNP35	21.8085	2.71093
scaffold100	275811	UTR_5_PRIME	SNRNP35	21.8703	2.50791
scaffold100	275919	START_GAINED	SNRNP35	19.5585	15.9052
scaffold100	276296	UTR_5_PRIME	SNRNP35	16.7394	4.6351
scaffold100	276332	UPSTREAM	SNRNP35	15.7373	2.85942
scaffold100	277562	UPSTREAM	SNRNP35	17.3159	2.72613
scaffold100	277854	UPSTREAM	SNRNP35	19.0603	2.96028
scaffold100	278640	UPSTREAM	SNRNP35	25.6809	0.0519132
scaffold100	278727	UPSTREAM	SNRNP35	18.8856	2.93764
scaffold100	278879	UPSTREAM	SNRNP35	18.4417	2.70753
scaffold100	279678	UPSTREAM	SNRNP35	17.5742	2.72729
scaffold100	279750	NON_SYNONYMOUS_CODING	SETD8A	19.9528	3.06999
scaffold100	280398	UPSTREAM	SNRNP35	22.7705	0.0137617
scaffold100	281263	UTR_5_PRIME	SETD8A	20.7945	3.02336
scaffold100	281468	UTR_5_PRIME	SETD8A	17.3996	17.1367
scaffold100	281942	UPSTREAM	SETD8A	12.93	2.08226
scaffold100	282142	UPSTREAM	SETD8A	17.674	2.99758
scaffold100	282260	UPSTREAM	SETD8A	19.6418	0.00341119
scaffold100	283158	UPSTREAM	SETD8A	19.8951	3.50679
scaffold100	283194	UPSTREAM	SETD8A	19.1387	3.14793
scaffold100	283620	UPSTREAM	SETD8A	19.2969	3.07242
scaffold100	283823	UPSTREAM	SETD8A	20.33	0.115116
scaffold100	283878	UPSTREAM	SETD8A	18.0348	3.00273
scaffold100	284061	UPSTREAM	SETD8A	19.6041	2.89143
scaffold100	284295	UPSTREAM	SETD8A	17.3139	2.72612
scaffold100	284627	UPSTREAM	SETD8A	20.5417	0.103569
scaffold100	284691	UPSTREAM	SETD8A	19.1533	3.25123
scaffold100	284755	UPSTREAM	SETD8A	19.3977	0.115007
scaffold100	284833	UPSTREAM	SETD8A	19.1428	2.76507
scaffold100	285351	SYNONYMOUS_CODING	SBNO1	12.7909	2.42979
scaffold100	285487	UPSTREAM	SETD8A	21.35	3.16666
scaffold100	285606	UPSTREAM	SETD8A	18.9442	2.51822
scaffold100	285779	UPSTREAM	SETD8A	21.7333	0.00272749
scaffold100	285889	UPSTREAM	SETD8A	15.744	0.0415726
scaffold100	285905	UPSTREAM	SETD8A	16.3252	0.0195988
scaffold100	285941	SYNONYMOUS_CODING	SBNO1	17.9328	0.0748043
scaffold100	286196	UPSTREAM	SETD8A	18.6709	2.94755
scaffold100	286212	UPSTREAM	SETD8A	18.5085	2.88591
scaffold100	286302	SYNONYMOUS_CODING	SBNO1	18.8155	3.12475
scaffold100	286436	UPSTREAM	SETD8A	18.176	2.377
scaffold100	286489	UPSTREAM	SETD8A	16.4097	2.57038
scaffold100	286521	UPSTREAM	SETD8A	19.5514	2.89408
scaffold100	286568	UPSTREAM	SETD8A	18.8629	0.00278667
scaffold100	286632	INTRON	SBNO1	17.784	2.77025
scaffold100	286812	SPLICE_SITE_REGION	SBNO1	17.4444	2.64441
scaffold100	286929	INTRON	SBNO1	19.7054	3.00798
scaffold100	287147	SYNONYMOUS_CODING	SBNO1	17.0474	2.18858
scaffold100	287819	INTRON	SBNO1	19.15	3.45511
scaffold100	287837	INTRON	SBNO1	18.6872	3.18076
scaffold100	287888	INTRON	SBNO1	21.0345	3.25215
scaffold100	287948	INTRON	SBNO1	18.3383	3.40004
scaffold100	287952	INTRON	SBNO1	20.8341	3.25753
scaffold100	288099	INTRON	SBNO1	12.3063	2.44892
scaffold100	288103	INTRON	SBNO1	12.0712	2.5155
scaffold100	289482	INTRON	SBNO1	21.0426	3.73383
scaffold100	290017	INTRON	SBNO1	16.6169	2.62875
scaffold100	290031	INTRON	SBNO1	15.958	2.53453
scaffold100	290034	INTRON	SBNO1	15.422	2.50782
scaffold100	290044	INTRON	SBNO1	16.7784	2.57059
scaffold100	290045	INTRON	SBNO1	17.3708	2.58804
scaffold100	290212	INTRON	SBNO1	18.3656	2.7812
scaffold100	290345	INTRON	SBNO1	11.91	1.83749
scaffold100	290391	INTRON	SBNO1	12.9021	2.26387
scaffold100	290614	INTRON	SBNO1	11.4883	2.482
scaffold100	291052	INTRON	SBNO1	15.8285	2.61649
scaffold100	291111	INTRON	SBNO1	15.2701	2.34828
scaffold100	291126	INTRON	SBNO1	14.6254	2.76611
scaffold100	291127	INTRON	SBNO1	14.5482	2.75993
scaffold100	291128	INTRON	SBNO1	14.5274	2.75726
scaffold100	291229	INTRON	SBNO1	19.5632	0.00299875
scaffold100	291356	SYNONYMOUS_CODING	SBNO1	18.9332	2.39828
scaffold100	291579	INTRON	SBNO1	14.5561	2.75038
scaffold100	291768	INTRON	SBNO1	17.4382	0.00266316
scaffold100	291804	INTRON	SBNO1	14.063	2.95111
scaffold100	291805	INTRON	SBNO1	16.534	0.0548761
scaffold100	291806	INTRON	SBNO1	16.7457	0.0569218
scaffold100	291817	INTRON	SBNO1	16.6473	2.95109
scaffold100	291841	SPLICE_SITE_REGION	SBNO1	19.9157	0.00280752
scaffold100	291970	INTRON	SBNO1	16.5059	3.48833
scaffold100	292020	INTRON	SBNO1	17.1755	2.91712
scaffold100	292085	INTRON	SBNO1	16.4465	2.79369
scaffold100	292189	INTRON	SBNO1	18.7888	3.16454
scaffold100	292232	INTRON	SBNO1	17.9354	3.13791
scaffold100	295933	INTRON	SBNO1	14.7649	2.59136
scaffold100	296376	INTRON	SBNO1	12.3187	0.00404762
scaffold100	297072	INTRON	SBNO1	17.31	2.77912
scaffold100	297138	INTRON	SBNO1	11.4928	1.62289
scaffold100	297168	SYNONYMOUS_CODING	SBNO1	19.7282	2.96341
scaffold100	297430	INTRON	SBNO1	18.6669	0.00260951
scaffold100	297719	INTRON	SBNO1	19.9839	3.04458
scaffold100	297781	INTRON	SBNO1	16.9684	3.01314
scaffold100	298124	INTRON	SBNO1	18.0043	2.69187
scaffold100	298309	INTRON	SBNO1	16.1281	2.94035
scaffold100	298343	INTRON	SBNO1	16.5448	2.38945
scaffold100	298348	INTRON	SBNO1	15.7633	2.47055
scaffold100	298454	INTRON	SBNO1	16.85	0.0280641
scaffold100	298908	INTRON	SBNO1	17.4084	0.0342404
scaffold100	299055	SYNONYMOUS_CODING	SBNO1	19.2184	2.75813
scaffold100	299256	INTRON	SBNO1	16.4591	2.43567
scaffold100	299551	INTRON	SBNO1	18.1874	2.87183
scaffold100	299762	INTRON	SBNO1	19.5707	0.00285364
scaffold100	299805	INTRON	SBNO1	10.7501	1.11575
scaffold100	299876	INTRON	SBNO1	20.7791	0.00291113
scaffold100	299895	INTRON	SBNO1	20.7429	0.0933118
scaffold100	300420	INTRON	SBNO1	17.4382	0.0696455
scaffold100	300850	UTR_3_PRIME	SBNO1	18.8395	2.84254
scaffold100	300981	UTR_3_PRIME	SBNO1	17.3199	3.43627
scaffold100	301751	UTR_3_PRIME	SBNO1	15.6968	2.8314
scaffold100	301782	UTR_3_PRIME	SBNO1	20.6788	2.17148e-06
scaffold100	301964	DOWNSTREAM	SBNO1	16.1034	2.6122
scaffold100	302271	DOWNSTREAM	SBNO1	20.0452	2.92877
scaffold100	302567	DOWNSTREAM	SBNO1	18.8146	2.75044
scaffold100	302624	DOWNSTREAM	SBNO1	11.4013	2.7994
scaffold100	302637	DOWNSTREAM	SBNO1	11.4527	0.00440749
scaffold100	302641	DOWNSTREAM	SBNO1	11.8841	0.0702065
scaffold100	302648	DOWNSTREAM	SBNO1	12.7549	2.95044
scaffold100	303540	DOWNSTREAM	SBNO1	18.7901	0.147158
scaffold100	304020	DOWNSTREAM	SBNO1	21.5277	0.0537856
scaffold100	304809	DOWNSTREAM	SBNO1	17.1207	2.7009
scaffold100	305050	DOWNSTREAM	SBNO1	17.2898	2.71267
scaffold100	305392	DOWNSTREAM	SBNO1	18.9288	3.34842
scaffold100	305845	DOWNSTREAM	SBNO1	16.8239	3.04467
scaffold100	306175	DOWNSTREAM	SBNO1	19.7395	0.0452189
scaffold100	306266	DOWNSTREAM	SBNO1	17.6681	3.01743
scaffold100	311916	UPSTREAM	MPHOSPH9	15.8926	3.05334
scaffold100	312420	UPSTREAM	MPHOSPH9	20.7543	2.75174
scaffold100	312484	UPSTREAM	MPHOSPH9	16.5906	2.70115
scaffold100	312702	UPSTREAM	MPHOSPH9	14.7787	2.44132
scaffold100	312975	UPSTREAM	MPHOSPH9	16.8053	2.66642
scaffold100	313044	UPSTREAM	MPHOSPH9	20.9088	2.63955
scaffold100	313189	UPSTREAM	MPHOSPH9	17.8598	2.4952
scaffold100	313215	UPSTREAM	MPHOSPH9	18.7245	3.02297
scaffold100	314639	UPSTREAM	MPHOSPH9	16.906	2.70017
scaffold100	316500	DOWNSTREAM	ELOVL7	12.4104	1.61286
scaffold100	317288	DOWNSTREAM	ELOVL7	17.7768	3.04114
scaffold100	317965	UTR_5_PRIME	MPHOSPH9	17.5389	0.0889834
scaffold100	317972	UTR_5_PRIME	MPHOSPH9	18.6606	0.00285805
scaffold100	319858	SYNONYMOUS_CODING	ELOVL7	18.0186	0.0692408
scaffold100	320786	INTRON	MPHOSPH9	11.187	2.06158
scaffold100	320797	INTRON	MPHOSPH9	15.8389	2.94522
scaffold100	320868	SYNONYMOUS_CODING	ELOVL7	17.8868	0.00294737
scaffold100	321373	UPSTREAM	ELOVL7	14.9319	2.57039
scaffold100	321556	UPSTREAM	ELOVL7	20.6076	2.93823
scaffold100	321561	UPSTREAM	ELOVL7	21.4344	3.28283
scaffold100	322031	UPSTREAM	ELOVL7	18.0102	2.78509
scaffold100	322961	UPSTREAM	ELOVL7	17.4991	2.75472
scaffold100	324751	UPSTREAM	ELOVL7	15.671	2.47633
scaffold100	325837	UPSTREAM	ELOVL7	18.1714	2.68432
scaffold100	326247	INTRON	MPHOSPH9	19.2359	2.76287
scaffold100	331769	INTRON	MPHOSPH9	10.5027	2.44784
scaffold100	332564	INTRON	MPHOSPH9	20.4033	2.859
scaffold100	333071	INTRON	MPHOSPH9	16.7324	2.59276
scaffold100	333549	INTRON	MPHOSPH9	14.4978	2.82584
scaffold100	335096	INTRON	MPHOSPH9	12.0958	2.65243
scaffold100	335238	INTRON	MPHOSPH9	16.7101	0.110341
scaffold100	335303	INTRON	MPHOSPH9	15.7604	2.99338
scaffold100	338088	INTRON	MPHOSPH9	16.2832	2.43538
scaffold100	338269	INTRON	MPHOSPH9	18.4243	2.88228
scaffold100	338275	INTRON	MPHOSPH9	17.8442	2.88118
scaffold100	338672	INTRON	MPHOSPH9	18.2285	3.0207
scaffold100	339703	UPSTREAM	PITPNM2_2	20.7194	0.0279634
scaffold100	343085	UTR_3_PRIME	MPHOSPH9	15.5177	3.09701
scaffold100	343553	UPSTREAM	PITPNM2_2	14.3847	3.11959
scaffold100	343816	UPSTREAM	PITPNM2_2	15.6167	0.085014
scaffold100	344760	DOWNSTREAM	MPHOSPH9	15.2088	2.47068
scaffold100	345110	DOWNSTREAM	MPHOSPH9	10.6001	2.44778
scaffold100	345301	DOWNSTREAM	MPHOSPH9	17.6955	0.101419
scaffold100	345928	UPSTREAM	PITPNM2_2	13.8072	0.00287462
scaffold100	347700	UPSTREAM	PITPNM2_2	18.6603	3.01954
scaffold100	348142	UPSTREAM	PITPNM2_2	14.0922	2.50951
scaffold100	348470	UPSTREAM	PITPNM2_2	15.1368	0.0849096
scaffold100	348946	UPSTREAM	PITPNM2_2	17.5229	3.09607
scaffold100	349252	UPSTREAM	PITPNM2_2	15.9889	2.26082
scaffold100	349347	UPSTREAM	PITPNM2_2	15.4887	2.701
scaffold100	349707	UPSTREAM	PITPNM2_2	15.8606	2.62077
scaffold100	350210	UPSTREAM	PITPNM2_2	17.0101	2.51892e-06
scaffold100	350766	UTR_5_PRIME	PITPNM2_2	16.5079	0.00274856
scaffold100	350833	UTR_5_PRIME	PITPNM2_2	13.7168	2.52789
scaffold100	351021	INTRON	PITPNM2_2	16.5513	2.80566
scaffold100	351270	INTRON	PITPNM2_2	17.3373	2.54972
scaffold100	352115	INTRON	PITPNM2_2	15.1819	2.58465
scaffold100	352122	INTRON	PITPNM2_2	11.5123	2.69223
scaffold100	352321	INTRON	PITPNM2_2	13.3527	2.99096
scaffold100	352324	INTRON	PITPNM2_2	13.4201	3.02106
scaffold100	352679	INTRON	PITPNM2_2	14.1809	2.62821
scaffold100	352739	INTRON	PITPNM2_2	13.0836	0.0815854
scaffold100	356101	INTRON	PITPNM2_2	11.2241	3.72227
scaffold100	357011	INTRON	PITPNM2_2	11.7688	2.8061
scaffold100	357047	INTRON	PITPNM2_2	16.0735	2.7743
scaffold100	357139	INTRON	PITPNM2_2	14.7651	2.388
scaffold100	359019	INTRON	PITPNM2_2	14.0992	2.12743
scaffold100	359104	INTRON	PITPNM2_2	20.8589	2.80777
scaffold100	359105	INTRON	PITPNM2_2	20.8622	2.80601
scaffold100	359999	INTRON	PITPNM2_2	16.3826	0.00269987
scaffold100	360265	INTRON	PITPNM2_2	16.0417	0.00297868
scaffold100	360284	UPSTREAM	PITPNM2_2	14.6215	3.88471
scaffold100	360710	UPSTREAM	PITPNM2_2	14.0076	0.00306908
scaffold100	362399	UPSTREAM	PITPNM2_2	14.5466	3.13632
scaffold100	362910	UPSTREAM	PITPNM2_2	13.9731	2.92268
scaffold100	362927	UPSTREAM	PITPNM2_2	14.3473	2.80045
scaffold100	364082	UPSTREAM	PITPNM2_2	15.9243	2.5237
scaffold100	366255	INTRON	PITPNM2_2	12.2439	0.0957702
scaffold100	367519	INTRON	PITPNM2_2	19.0347	2.93919
scaffold100	367564	INTRON	PITPNM2_2	19.5094	2.87612
scaffold100	367921	INTRON	PITPNM2_2	15.3546	2.48351
scaffold100	368633	INTRON	PITPNM2_2	16.7723	0.0993183
scaffold100	368634	INTRON	PITPNM2_2	16.4997	0.0290971
scaffold100	368654	INTRON	PITPNM2_2	17.8052	2.52109
scaffold100	368956	SYNONYMOUS_CODING	PITPNM2_2	10.2025	2.23795
scaffold100	369493	INTRON	PITPNM2_2	13.4991	2.66822
scaffold100	369677	INTRON	PITPNM2_2	15.0855	2.60614
scaffold100	369820	INTRON	PITPNM2_2	14.8024	0.072994
scaffold100	369861	INTRON	PITPNM2_2	12.8302	0.0731343
scaffold100	370913	INTRON	PITPNM2_2	13.3305	0.0980133
scaffold100	370946	INTRON	PITPNM2_2	12.6222	2.50056
scaffold100	370967	INTRON	PITPNM2_2	14.3664	2.5353
scaffold100	371116	SYNONYMOUS_CODING	PITPNM2_2	16.0864	0.0278224
scaffold100	371484	INTRON	PITPNM2_2	10.9076	2.34891
scaffold100	371490	INTRON	PITPNM2_2	11.2149	2.11355
scaffold100	371491	INTRON	PITPNM2_2	12.8646	2.38326
scaffold100	371585	INTRON	PITPNM2_2	14.0892	2.3959
scaffold100	371598	INTRON	PITPNM2_2	14.0303	2.3663
scaffold100	372317	INTRON	PITPNM2_2	13.0227	2.54847
scaffold100	372864	INTRON	PITPNM2_2	11.2183	0.00390934
scaffold100	373120	SYNONYMOUS_CODING	PITPNM2_2	13.3284	2.89054
scaffold100	373296	INTRON	PITPNM2_2	15.4651	0.0321789
scaffold100	373412	INTRON	PITPNM2_2	13.9584	0.00297116
scaffold100	373498	SYNONYMOUS_CODING	PITPNM2_2	12.2827	1.96079
scaffold100	374835	INTRON	PITPNM2_2	16.1847	2.63114
scaffold100	375057	SYNONYMOUS_CODING	PITPNM2_2	16.948	2.61484
scaffold100	375563	INTRON	PITPNM2_2	12.6583	0.0269527
scaffold100	375978	INTRON	PITPNM2_2	19.4032	0.0847945
scaffold100	376085	INTRON	PITPNM2_2	13.528	2.64387
scaffold100	376163	INTRON	PITPNM2_2	14.8355	0.0986767
scaffold100	376206	INTRON	PITPNM2_2	13.6976	2.99133
scaffold100	377133	INTRON	PITPNM2_2	13.1025	2.51935
scaffold100	377476	INTRON	PITPNM2_2	17.2181	0.0748272
scaffold100	377507	INTRON	PITPNM2_2	14.5623	0.00281617
scaffold100	377533	INTRON	PITPNM2_2	16.5352	0.105925
scaffold100	377635	INTRON	PITPNM2_2	15.4441	0.00271141
scaffold100	378383	INTRON	PITPNM2_2	12.0148	0.109561
scaffold100	379171	INTRON	PITPNM2_2	13.1842	0.00306986
scaffold100	379847	INTRON	PITPNM2_2	13.005	0.0548746
scaffold100	382197	INTRON	PITPNM2_2	11.6096	4.03166
scaffold100	382684	INTRON	PITPNM2_2	11.9705	2.6963
scaffold100	382904	INTRON	PITPNM2_2	12.7912	2.75123
scaffold100	383184	INTRON	PITPNM2_2	14.0207	0.00274908
scaffold100	383437	INTRON	PITPNM2_2	11.289	2.19945
scaffold100	383598	INTRON	PITPNM2_2	12.445	0.00267601
scaffold100	383693	SYNONYMOUS_CODING	PITPNM2_2	15.8905	2.9156
scaffold100	383713	SYNONYMOUS_CODING	PITPNM2_2	13.8409	2.75449
scaffold100	384583	UTR_3_PRIME	PITPNM2_2	10.4218	0.0234653
scaffold100	385176	UTR_3_PRIME	PITPNM2_2	14.046	2.78464
scaffold100	386399	UTR_3_PRIME	PITPNM2_2	10.3117	2.48358
scaffold100	386832	UTR_3_PRIME	PITPNM2_2	12.7011	2.87451
scaffold100	388052	?		12.8735	0.0305556
scaffold100	388327	?		12.3837	0.115668
scaffold100	388406	?		11.4935	2.88012
scaffold100	388490	?		11.6393	0.00491653
scaffold100	389526	?		13.2282	0.00317843
scaffold100	389555	?		13.4281	0.0647077
scaffold100	391157	?		11.8528	2.27233
scaffold100	391811	?		10.7095	0.0581676
scaffold100	391833	?		10.2434	2.11954
scaffold100	391911	?		11.0761	3.0903
scaffold100	394410	UPSTREAM	KIF2A	14.1604	3.28636
scaffold100	394732	UPSTREAM	KIF2A	14.1523	2.504
scaffold100	395020	UPSTREAM	KIF2A	14.1825	2.6679
scaffold100	397180	UPSTREAM	KIF2A	12.2534	0.0665353
scaffold100	397804	INTRON	KIF2A_2	12.1282	2.80171
scaffold100	397978	INTRON	KIF2A_2	11.8409	2.57605
scaffold100	398833	INTRON	KIF2A_2	10.7484	2.52187
scaffold100	399244	INTRON	KIF2A_2	13.2106	3.12464
scaffold100	399618	INTRON	KIF2A_2	13.3056	2.80586
scaffold100	399686	INTRON	KIF2A_2	13.8942	0.0133842
scaffold100	399716	INTRON	KIF2A_2	13.5793	0.00326677
scaffold100	400067	INTRON	KIF2A_2	12.5328	2.62311
scaffold100	400068	INTRON	KIF2A_2	12.9545	2.26442
scaffold100	400234	INTRON	KIF2A_2	12.8093	0.0640185
scaffold100	400283	INTRON	KIF2A_2	13.4342	2.73907
scaffold100	400363	INTRON	KIF2A_2	12.6586	0.124552
scaffold100	400469	INTRON	KIF2A_2	13.0593	0.103531
scaffold100	400734	UTR_5_PRIME	KIF2A_2	11.9666	2.90071
scaffold100	400987	?		16.9132	2.52948
scaffold100	401059	?		20.4462	2.73748
scaffold100	401089	?		19.1331	2.80571
scaffold100	401329	?		19.4787	3.15833
scaffold100	401349	?		13.0905	3.10976
scaffold100	401350	?		13.0817	3.18524
scaffold100	401496	?		17.4393	0.181258
scaffold100	401572	?		16.7036	0.0709184
scaffold100	401637	?		17.385	0.100125
scaffold100	401668	?		16.5637	0.0422248
scaffold100	401799	?		17.7878	0.0278689
scaffold100	401944	?		18.9693	2.55451
scaffold100	402121	?		17.9939	3.11872
scaffold100	402213	?		19.1775	2.84848
scaffold100	402299	?		22.5529	3.33971
scaffold100	402361	?		20.3672	0.122564
scaffold100	402439	?		20.8271	0.0815257
scaffold100	402554	?		19.411	2.69977
scaffold100	403361	?		19.0246	0.0398966
scaffold100	403365	?		18.7762	0.00312992
scaffold100	403389	?		19.6062	0.106538
scaffold100	403797	?		13.5292	2.69721
scaffold100	403814	?		10.7187	2.43031
scaffold100	403952	?		12.9278	0.0397042
scaffold100	404198	?		15.9899	0.00294353
scaffold100	404857	?		18.896	2.93068
scaffold100	405009	?		23.7916	2.93874
scaffold100	405010	?		23.9809	2.94372
scaffold100	406647	INTERGENIC	?	14.8179	3.13305
scaffold100	406957	INTERGENIC	?	12.0025	2.43805
scaffold100	407461	INTERGENIC	?	13.7471	0.00545625
scaffold100	408060	INTERGENIC	?	12.1879	2.7701
scaffold100	408725	INTERGENIC	?	11.7147	0.0464059
scaffold100	409572	INTERGENIC	?	10.9025	0.00409861
scaffold100	411442	INTERGENIC	?	11.1583	2.40979
scaffold100	413078	INTERGENIC	?	10.8269	0.00295341
scaffold100	413296	INTERGENIC	?	11.9393	0.00279786
scaffold100	415158	INTERGENIC	?	10.9551	2.62737
scaffold100	416817	INTERGENIC	?	12.8712	2.64985
scaffold100	416843	INTERGENIC	?	12.5288	2.79374
scaffold100	416901	INTERGENIC	?	13.2349	0.00442381
scaffold100	416998	INTERGENIC	?	12.6099	0.0521313
scaffold100	417563	INTERGENIC	?	13.6048	0.00251925
scaffold100	417807	INTERGENIC	?	13.6052	0.0273006
scaffold100	417900	INTERGENIC	?	14.2549	0.00276857
scaffold100	418057	INTERGENIC	?	11.7247	0.00406818
scaffold100	418352	INTERGENIC	?	11.9513	0.00489339
scaffold100	418423	INTERGENIC	?	11.7015	0.00302351
scaffold100	418950	INTERGENIC	?	10.1086	0.0134014
scaffold100	419346	INTERGENIC	?	12.4177	0.0274975
scaffold100	420448	INTERGENIC	?	13.7531	0.00435476
scaffold100	420677	INTERGENIC	?	13.1436	3.16076
scaffold100	420842	INTERGENIC	?	12.5935	0.111837
scaffold100	420956	INTERGENIC	?	10.9062	2.69769
scaffold100	421085	INTERGENIC	?	11.1393	0.041307
scaffold100	421156	INTERGENIC	?	12.7892	2.72738
scaffold100	421208	INTERGENIC	?	12.4655	0.050646
scaffold100	421470	INTERGENIC	?	11.9965	2.99277
scaffold100	421574	INTERGENIC	?	11.0655	2.66727
scaffold100	421780	INTERGENIC	?	10.6002	0.0916276
scaffold100	421858	INTERGENIC	?	10.7905	0.103713
scaffold100	424373	INTERGENIC	?	13.4582	2.95756
scaffold100	426593	DOWNSTREAM	ZSWIM6	10.8819	0.0781764
scaffold100	426620	DOWNSTREAM	ZSWIM6	10.4309	2.94418
scaffold100	427594	DOWNSTREAM	ZSWIM6	11.9545	0.0639751
scaffold100	427978	DOWNSTREAM	ZSWIM6	10.6667	2.89825
scaffold100	428852	DOWNSTREAM	ZSWIM6	12.0508	2.97281
scaffold100	428855	DOWNSTREAM	ZSWIM6	11.6184	2.97099
scaffold100	428898	DOWNSTREAM	ZSWIM6	10.4282	2.73304
scaffold100	430705	DOWNSTREAM	ZSWIM6	14.0125	0.0436932
scaffold100	435128	INTRON	ZSWIM6	10.2201	0.0934003
scaffold100	442991	INTRON	ZSWIM6	11.6037	2.49664
scaffold100	443942	INTRON	ZSWIM6	10.0541	2.29729
scaffold100	447558	INTRON	ZSWIM6	10.1224	0.0408466
scaffold100	455914	INTRON	ZSWIM6	10.6121	2.49475
scaffold100	458923	INTRON	ZSWIM6	10.0655	2.39546
scaffold100	479839	UTR_5_PRIME	ZSWIM6	10.1398	2.36011
scaffold100	488342	INTRON	ZSWIM6	10.6647	2.63288
scaffold100	494007	UPSTREAM	ZSWIM6	10.4625	3.36268
scaffold100	499099	INTERGENIC	?	10.3368	2.68521
scaffold100	500341	INTERGENIC	?	10.782	0.0320004
scaffold100	502456	INTERGENIC	?	10.3268	2.86242
scaffold100	503658	INTERGENIC	?	10.7108	0.025457
scaffold100	504017	INTERGENIC	?	10.7069	0.10416
scaffold100	508478	UPSTREAM	ELOVL7_2	13.3038	3.04958
scaffold100	508580	UPSTREAM	ELOVL7_2	11.4463	3.84309
scaffold100	510554	UPSTREAM	DEPDC1B	10.0306	0.00499354
scaffold100	510596	UTR_5_PRIME	ELOVL7_2	10.2797	0.101365
scaffold100	512380	UTR_3_PRIME	ELOVL7_2	10.6779	0.0764188
scaffold100	512540	UTR_3_PRIME	ELOVL7_2	10.888	0.0368961
scaffold100	513173	UPSTREAM	DEPDC1B	10.1578	0.080404
scaffold100	513370	UPSTREAM	DEPDC1B	11.0176	3.07653
scaffold100	514555	DOWNSTREAM	ELOVL7_2	10.3192	0.0271513
scaffold100	516051	NON_SYNONYMOUS_CODING	DEPDC1B	10.4154	0.00415192
scaffold100	516055	SYNONYMOUS_CODING	DEPDC1B	10.1667	0.0177968
scaffold100	516496	DOWNSTREAM	ELOVL7_2	10.5545	0.0918467
scaffold100	525915	UTR_3_PRIME	STOML2	10.2229	2.98707
scaffold100	526488	UPSTREAM	ZP4_6	11.2298	0.0643025
scaffold100	527540	UPSTREAM	ZP4_6	11.5526	0.00704789
scaffold100	527544	UPSTREAM	ZP4_6	11.8709	0.0525365
scaffold100	527733	SYNONYMOUS_CODING	STOML2	11.4094	2.97334
scaffold100	528288	UPSTREAM	ZP4_6	10.5747	2.98041
scaffold100	528843	UPSTREAM	ZP4_6	11.9379	3.02835
scaffold100	528935	SYNONYMOUS_CODING	STOML2	10.3917	2.84104
scaffold100	529349	UPSTREAM	ZP4_6	13.0229	0.0711068
scaffold100	529759	UPSTREAM	ZP4_6	10.0604	2.88921
scaffold100	529877	UPSTREAM	ZP4_6	10.6851	2.94272
scaffold100	534528	UPSTREAM	UNC13B	10.1469	2.91133
scaffold100	535070	UPSTREAM	UNC13B	10.87	0.0153677
scaffold100	535074	UPSTREAM	UNC13B	10.2022	0.0687007
scaffold100	535092	UPSTREAM	UNC13B	10.3669	0.00404512
scaffold100	535121	UPSTREAM	UNC13B	10.874	0.00426361
scaffold100	535122	UPSTREAM	UNC13B	10.8538	0.0178792
scaffold100	535470	UPSTREAM	UNC13B	10.1087	3.01133
scaffold100	536035	UPSTREAM	UNC13B	10.4396	3.18277
scaffold100	536100	UPSTREAM	UNC13B	10.378	3.19724
scaffold100	536508	UPSTREAM	UNC13B	10.1547	0.109324
scaffold100	536699	UPSTREAM	UNC13B	11.0779	0.105786
scaffold100	536742	UPSTREAM	UNC13B	14.5371	0.033856
scaffold100	537006	UPSTREAM	UNC13B	10.173	0.00470048
scaffold100	537201	UPSTREAM	UNC13B	11.06	3.14124
scaffold100	537380	UPSTREAM	UNC13B	10.3114	0.0408447
scaffold100	537557	UPSTREAM	UNC13B	10.9133	0.0900475
scaffold100	537673	UPSTREAM	UNC13B	10.545	0.0339355
scaffold100	538544	UPSTREAM	STOML2	14.3015	0.00731917
scaffold100	538664	UPSTREAM	STOML2	10.9977	0.121325
scaffold100	538688	UPSTREAM	STOML2	11.0395	0.0417337
scaffold100	538778	INTRON	UNC13B	11.5576	2.84189
scaffold100	541020	INTRON	UNC13B	12.3856	0.0179701
scaffold100	541084	INTRON	UNC13B	14.2451	0.0240403
scaffold100	543764	INTRON	UNC13B	12.1146	0.0864384
scaffold100	544471	INTRON	UNC13B	11.0976	3.02769
scaffold100	544853	INTRON	UNC13B	10.3176	0.00480643
scaffold100	545404	INTRON	UNC13B	10.8317	0.102264
scaffold100	546250	INTRON	UNC13B	10.4894	2.92743
scaffold100	547561	INTRON	UNC13B	10.2273	0.0200524
scaffold100	547575	INTRON	UNC13B	11.297	0.00463955
scaffold100	556077	INTRON	UNC13B	10.1272	2.60711
scaffold100	557259	INTRON	UNC13B	10.3829	2.89844
scaffold100	557801	INTRON	UNC13B	10.8476	0.099494
scaffold100	564132	INTRON	UNC13B	10.7753	3.3728
scaffold100	565211	INTRON	UNC13B	10.1593	3.79751
scaffold100	579116	INTRON	UNC13B	10.121	2.4861
scaffold100	688756	INTERGENIC	?	11.3652	3.90126
scaffold100	3075989	?		10.5085	1.692
scaffold100	4169527	INTERGENIC	?	10.2845	2.7421
scaffold100	4848439	UPSTREAM	MEF2C_2	10.1124	6.14422
scaffold100	5361674	INTRON	SLC4A5	11.1098	4.05638
scaffold100	5647415	INTERGENIC	?	10.6786	3.83369
scaffold100	5647494	INTERGENIC	?	10.1584	4.13843
scaffold100	8442413	NON_SYNONYMOUS_CODING	THNSL2	10.1239	1.25853
scaffold100	10009886	INTERGENIC	?	11.5993	1.95925
scaffold100	10257578	INTERGENIC	?	11.6489	2.6904
scaffold1031	291654	?		10.6034	2.34875
scaffold1039	47	INTERGENIC	?	16.9405	2.35009
scaffold1039	49	INTERGENIC	?	15.7015	5.8138
scaffold1039	51	INTERGENIC	?	17.0467	1.97785
scaffold1039	74	INTERGENIC	?	23.3532	1.34316
scaffold1039	79	INTERGENIC	?	17.9642	1.81799
scaffold1039	80	INTERGENIC	?	20.5547	1.5646
scaffold104	30817	INTERGENIC	?	10.2135	2.66189
scaffold104	33749	INTERGENIC	?	16.6159	1.32846
scaffold104	50789	INTERGENIC	?	10.9454	3.0428
scaffold1049	187709	INTRON	ZNF568_2	10.627	3.30502
scaffold1049	187792	INTRON	ZNF568_2	25.6075	5.27503
scaffold1066	17838	INTERGENIC	?	10.2771	1.62896
scaffold1067	83600	INTERGENIC	?	21.9582	3.75955
scaffold108	690158	INTRON	FOXC1A	11.6132	0.888136
scaffold108	2096026	INTRON	TNN	11.5046	1.67417
scaffold1089	156644	INTRON	MECOM	10.8825	1.96166
scaffold1106	127824	INTERGENIC	?	10.4317	0.474778
scaffold111	119010	INTERGENIC	?	12.3577	6.14896
scaffold111	639968	INTRON	EPB41L2EPB41	10.253	1.31827
scaffold111	3288397	DOWNSTREAM	PAPOLA	10.7136	1.0242
scaffold11170	309	INTERGENIC	?	26.4003	2.73503
scaffold113	198255	DOWNSTREAM	FBXL3_2	12.2081	1.67964
scaffold113	1099259	INTERGENIC	?	10.191	2.67058
scaffold113	1582437	INTERGENIC	?	10.9393	6.02851
scaffold113	1893797	INTERGENIC	?	11.0635	3.30849
scaffold113	4653635	INTRON	TRPC7	12.6507	4.25446
scaffold114	832370	UPSTREAM	CLOCK	11.7335	1.76216
scaffold1141	27362	UPSTREAM	ASPM_2	10.1308	4.60355e-06
scaffold1149	97552	INTERGENIC	?	11.7344	2.23225
scaffold115	163252	INTRON	SLC8A3_2	10.9313	0.982881
scaffold11666	119	INTERGENIC	?	11.1381	3.23602
scaffold117	263	INTERGENIC	?	16.8171	1.4492
scaffold117	379	INTERGENIC	?	13.7476	1.02493
scaffold117	389	INTERGENIC	?	14.6299	1.03812
scaffold117	457	INTERGENIC	?	19.6669	1.21836
scaffold117	963	INTERGENIC	?	19.6819	1.25266
scaffold117	1021	INTERGENIC	?	13.1303	0.876486
scaffold117	1050	INTERGENIC	?	13.1003	0.773805
scaffold117	1063	INTERGENIC	?	13.6484	0.804132
scaffold117	1131	INTERGENIC	?	13.6903	0.901661
scaffold117	15478	UPSTREAM	OLR1496	23.7563	1.39517
scaffold117	15841	UPSTREAM	OLR1496	20.1282	1.22134
scaffold117	15961	UPSTREAM	OLR1496	13.4422	1.3288
scaffold117	16006	UPSTREAM	OLR1496	14.1692	1.05793
scaffold117	16070	UPSTREAM	OLR1496	20.7018	1.81406
scaffold117	16288	UPSTREAM	OLR1496	17.7561	1.42242
scaffold117	16354	UPSTREAM	OLR1496	26.2003	1.54554
scaffold117	18064	UPSTREAM	OLR1496	10.4643	0.923236
scaffold117	18087	UPSTREAM	OLR1496	14.8389	0.913443
scaffold117	18122	UPSTREAM	OLR1496	13.24	1.04038
scaffold117	18345	UPSTREAM	OLR1496	12.3664	1.56237
scaffold117	18358	UPSTREAM	OLR1496	17.4336	0.977778
scaffold117	18483	UPSTREAM	OLR1496	17.881	1.18357
scaffold117	18563	UPSTREAM	OLR1496	15.9378	1.10839
scaffold117	18771	UPSTREAM	OLR1496	19.6751	1.22613
scaffold117	18793	NON_SYNONYMOUS_CODING	OLR1496	18.5813	1.15538
scaffold117	18794	NON_SYNONYMOUS_CODING	OLR1496	19.7639	1.21615
scaffold117	18919	NON_SYNONYMOUS_CODING	OLR1496	18.5434	1.17886
scaffold117	19264	NON_SYNONYMOUS_CODING	OLR1496	16.6022	2.37677
scaffold117	19628	NON_SYNONYMOUS_CODING	OLR1496	22.6723	1.00463
scaffold117	20244	DOWNSTREAM	OLR1496	14.8826	0.909324
scaffold117	20605	DOWNSTREAM	OLR1496	12.6717	0.732884
scaffold117	20968	DOWNSTREAM	OLR1496	18.7476	1.22572
scaffold117	21016	DOWNSTREAM	OLR1496	19.8604	1.60442
scaffold117	21215	DOWNSTREAM	OLR1496	19.7536	1.29444
scaffold117	21642	DOWNSTREAM	OLR1496	15.7492	1.0171
scaffold117	21643	DOWNSTREAM	OLR1496	17.5226	0.991067
scaffold117	21829	DOWNSTREAM	OLR1496	17.8069	1.28676
scaffold117	22214	DOWNSTREAM	OLR1496	18.3332	1.2524
scaffold117	22299	DOWNSTREAM	OLR1496	13.1858	1.07322
scaffold117	23723	DOWNSTREAM	OLR1496	11.8411	1.45281
scaffold117	23842	DOWNSTREAM	OLR1496	10.5769	1.02938
scaffold117	24402	DOWNSTREAM	OLR1496	14.9387	1.48391
scaffold117	24579	DOWNSTREAM	OLR1496	13.6417	1.37886
scaffold117	27193	INTERGENIC	?	13.6694	2.32874
scaffold117	27251	INTERGENIC	?	13.256	1.25274
scaffold117	27755	INTERGENIC	?	15.6455	1.60798
scaffold117	27774	INTERGENIC	?	13.5419	1.19133
scaffold117	28906	INTERGENIC	?	14.6906	1.41859
scaffold117	28989	INTERGENIC	?	20.5351	1.74908
scaffold117	29459	INTERGENIC	?	14.0831	0.982196
scaffold117	30599	INTERGENIC	?	13.9429	1.62849
scaffold117	32023	INTERGENIC	?	14.7633	1.16382
scaffold117	34186	INTERGENIC	?	12.8174	1.15364
scaffold117	35985	INTERGENIC	?	16.0772	0.939796
scaffold117	36354	INTERGENIC	?	11.814	1.2613
scaffold117	36510	INTERGENIC	?	20.7654	1.70905
scaffold117	37191	INTERGENIC	?	16.5928	1.30639
scaffold117	37244	INTERGENIC	?	13.4045	0.981939
scaffold117	37272	INTERGENIC	?	14.6404	1.15444
scaffold117	37431	INTERGENIC	?	15.9154	1.39624
scaffold117	37755	INTERGENIC	?	12.0745	1.31157
scaffold117	38125	INTERGENIC	?	14.457	1.40214
scaffold117	38369	INTERGENIC	?	10.8688	1.30757
scaffold117	39383	DOWNSTREAM	FUCL4	12.2164	1.28719
scaffold117	40421	DOWNSTREAM	FUCL4	14.0881	1.22985
scaffold117	40701	DOWNSTREAM	FUCL4	13.21	1.59355
scaffold117	41637	DOWNSTREAM	FUCL4	15.9554	1.12819
scaffold117	41925	DOWNSTREAM	FUCL4	12.7955	0.790318
scaffold117	42772	DOWNSTREAM	FUCL4	16.8761	1.29569
scaffold117	42859	DOWNSTREAM	FUCL4	14.2192	0.997482
scaffold117	42867	DOWNSTREAM	FUCL4	12.4091	0.943887
scaffold117	43178	DOWNSTREAM	FUCL4	13.2393	0.827529
scaffold117	43723	DOWNSTREAM	FUCL4	10.8346	0.927377
scaffold117	45649	INTRON	FUCL4	12.0793	0.846453
scaffold117	45651	INTRON	FUCL4	13.7345	0.865428
scaffold117	46760	UPSTREAM	FUCL4	16.979	1.07542
scaffold117	47286	UPSTREAM	FUCL4	12.0625	0.862448
scaffold117	48873	UPSTREAM	FUCL4	12.7161	1.06076
scaffold117	49983	UPSTREAM	FUCL4	18.099	0.913464
scaffold117	50079	UPSTREAM	FUCL4	17.3992	1.20045
scaffold117	50192	UPSTREAM	FUCL4	14.4474	0.868154
scaffold117	50233	UPSTREAM	FUCL4	14.9339	0.913441
scaffold117	50988	DOWNSTREAM	FZD8	12.8031	1.33361
scaffold117	51221	DOWNSTREAM	FZD8	13.4925	1.30053
scaffold117	51284	DOWNSTREAM	FZD8	16.6056	1.56375
scaffold117	51388	DOWNSTREAM	FZD8	12.5255	0.918382
scaffold117	51443	DOWNSTREAM	FZD8	14.8741	0.886171
scaffold117	53185	DOWNSTREAM	FZD8	15.6873	1.08324
scaffold117	58613	UPSTREAM	FZD8	18.7022	1.3286
scaffold117	58660	UPSTREAM	FZD8	15.5474	1.21223
scaffold117	58668	UPSTREAM	FZD8	16.8521	0.955478
scaffold117	58750	UPSTREAM	FZD8	14.9297	1.18852
scaffold117	58949	UPSTREAM	FZD8	13.2773	0.857165
scaffold117	59097	UPSTREAM	FZD8	11.2918	0.754126
scaffold117	59153	UPSTREAM	FZD8	13.7358	1.31896
scaffold117	59160	UPSTREAM	FZD8	14.2232	1.36639
scaffold117	59231	UPSTREAM	FZD8	15.6775	1.19642
scaffold117	59250	UPSTREAM	FZD8	15.7928	1.07178
scaffold117	60650	UPSTREAM	FZD8	15.8113	0.998192
scaffold117	61097	UPSTREAM	FZD8	12.4462	0.780976
scaffold117	61248	UPSTREAM	FZD8	12.1955	0.706574
scaffold117	61540	UPSTREAM	FZD8	16.3996	1.0672
scaffold117	62235	UPSTREAM	FZD8	10.3583	1.73657
scaffold117	62637	UPSTREAM	FZD8	13.9719	1.23722
scaffold117	63812	INTERGENIC	?	16.6987	1.65137
scaffold117	64178	INTERGENIC	?	12.6352	0.663373
scaffold117	64456	INTERGENIC	?	13.9882	0.921686
scaffold117	64488	INTERGENIC	?	14.4423	0.983706
scaffold117	64973	INTERGENIC	?	12.4625	0.99125
scaffold117	65038	INTERGENIC	?	14.1138	2.02154
scaffold117	65187	INTERGENIC	?	15.0995	0.904625
scaffold117	65402	INTERGENIC	?	14.7759	1.07732
scaffold117	65622	INTERGENIC	?	16.9054	0.988402
scaffold117	65629	INTERGENIC	?	16.6213	1.03373
scaffold117	67565	INTERGENIC	?	14.7503	0.931846
scaffold117	68190	INTERGENIC	?	15.5378	1.02067
scaffold117	68232	INTERGENIC	?	15.3412	1.06569
scaffold117	68908	INTERGENIC	?	15.4033	1.06259
scaffold117	68909	INTERGENIC	?	14.5978	1.03573
scaffold117	68992	INTERGENIC	?	16.6992	1.6344
scaffold117	69630	INTERGENIC	?	11.2758	0.906708
scaffold117	70282	INTERGENIC	?	15.2477	1.28608
scaffold117	70322	INTERGENIC	?	15.7829	1.20288
scaffold117	70923	INTERGENIC	?	15.4968	1.15646
scaffold117	71474	INTERGENIC	?	13.5691	1.15637
scaffold117	72460	INTERGENIC	?	12.2962	1.1844
scaffold117	73390	INTERGENIC	?	14.4002	1.61151
scaffold117	73743	INTERGENIC	?	11.468	1.10493
scaffold117	74218	INTERGENIC	?	12.7311	0.787969
scaffold117	74570	INTERGENIC	?	15.9891	1.13549
scaffold117	74771	INTERGENIC	?	12.4855	1.2257
scaffold117	74917	INTERGENIC	?	17.5949	1.77157
scaffold117	74919	INTERGENIC	?	14.9313	1.22592
scaffold117	75000	INTERGENIC	?	11.5944	1.00955
scaffold117	76138	INTERGENIC	?	12.7791	0.982096
scaffold117	76491	INTERGENIC	?	15.956	1.3067
scaffold117	76961	INTERGENIC	?	13.1902	1.0748
scaffold117	77225	INTERGENIC	?	11.9152	1.00455
scaffold117	77435	INTERGENIC	?	12.8373	0.852739
scaffold117	77491	INTERGENIC	?	13.5101	1.11797
scaffold117	77505	INTERGENIC	?	14.7005	1.85102
scaffold117	77591	INTERGENIC	?	11.9227	0.783839
scaffold117	77908	INTERGENIC	?	19.6978	1.36913
scaffold117	77921	INTERGENIC	?	21.136	1.11013
scaffold117	77980	INTERGENIC	?	15.4594	1.15716
scaffold117	79361	INTERGENIC	?	12.1708	1.19839
scaffold117	83664	INTERGENIC	?	12.7565	1.04129
scaffold117	83736	INTERGENIC	?	16.4963	1.23657
scaffold117	84888	INTERGENIC	?	10.8097	1.00967
scaffold117	85594	INTERGENIC	?	10.3126	0.773745
scaffold117	87504	INTERGENIC	?	10.6142	0.855491
scaffold117	88176	INTERGENIC	?	10.9576	1.67452
scaffold117	88575	INTERGENIC	?	11.533	1.04482
scaffold117	88767	INTERGENIC	?	10.7282	0.827675
scaffold117	89011	INTERGENIC	?	13.4903	1.23159
scaffold117	89079	INTERGENIC	?	13.6269	1.26052
scaffold117	89543	INTERGENIC	?	10.9394	0.885416
scaffold117	90195	INTERGENIC	?	10.2277	0.958879
scaffold117	90279	INTERGENIC	?	10.6413	1.64462
scaffold117	90674	INTERGENIC	?	11.2113	1.04846
scaffold117	91401	INTERGENIC	?	13.111	1.15818
scaffold117	91536	INTERGENIC	?	12.9203	1.10221
scaffold117	94826	INTERGENIC	?	10.3705	1.20957
scaffold1179	220893	INTRON	FAT4	11.3902	4.47776
scaffold1191	26340	INTRON	C3_10	10.6154	1.43147
scaffold120	2328921	INTERGENIC	?	12.7248	1.99702
scaffold120	2328924	INTERGENIC	?	12.8223	2.03321
scaffold120	3141086	INTRON	SYT1_6	11.3438	3.37115
scaffold120	3556749	UPSTREAM	MR11A02	10.0952	2.21371
scaffold1203	97630	INTERGENIC	?	11.4958	1.32587
scaffold122	30340	INTRON	MEGF9	11.1426	0.990944
scaffold122	48832	INTRON	MEGF9	11.755	0.858127
scaffold122	63319	INTRON	MEGF9	10.5205	1.06079
scaffold122	114258	INTRON	MEGF9	12.2072	0.807967
scaffold122	114260	INTRON	MEGF9	11.2139	0.780667
scaffold122	114262	INTRON	MEGF9	10.6452	0.801353
scaffold122	123351	INTRON	MEGF9	13.7995	0.691396
scaffold122	177655	INTRON	SH3GLB2_2	10.4516	0.741226
scaffold122	190753	INTRON	SH3GLB2_2	13.4397	2.26007
scaffold122	308788	INTRON	SLC25A25	13.2421	0.934504
scaffold122	311138	UPSTREAM	UAP1L1	10.1453	0.874318
scaffold122	315171	UPSTREAM	UAP1L1	10.8331	0.882527
scaffold122	370765	UTR_3_PRIME	SET_2	10.4691	1.78107
scaffold122	373320	DOWNSTREAM	SET_2	11.5348	1.11763
scaffold122	406284	INTRON	SPTAN1	11.3023	2.08469
scaffold122	406285	INTRON	SPTAN1	10.3101	1.84101
scaffold122	422304	UPSTREAM	SPTAN1	14.5735	2.42566
scaffold122	422305	UPSTREAM	SPTAN1	14.2283	2.6263
scaffold122	422314	UPSTREAM	SPTAN1	12.5695	1.69183
scaffold122	422323	UPSTREAM	SPTAN1	12.1202	1.72316
scaffold122	453894	UTR_3_PRIME	ZER1	11.5359	2.18228
scaffold122	471940	UPSTREAM	TBC1D13	10.3193	1.61664
scaffold122	472056	UPSTREAM	TBC1D13	11.3426	0.688103
scaffold122	477531	INTRON	TBC1D13	11.7933	1.1805
scaffold122	492881	INTERGENIC	?	10.6214	1.96061
scaffold122	515129	UPSTREAM	RALGDSRGL1	10.5724	0.504563
scaffold122	530293	UPSTREAM	RALGDSRGL1	11.5517	6.94383
scaffold122	532211	INTRON	RALGDSRGL1	10.9292	1.56016
scaffold122	542890	UPSTREAM	RALGDSRGL1	11.6996	1.7128
scaffold122	542892	UPSTREAM	RALGDSRGL1	11.6224	1.78774
scaffold122	560485	INTRON	RALGDSRGL1	12.4729	0.888431
scaffold122	589065	UPSTREAM	CAPSL_2	11.6078	2.00093
scaffold122	613594	UTR_3_PRIME	MYO5B	12.0392	0.78658
scaffold122	675111	INTRON	MYO5B	10.5119	1.10407
scaffold122	684413	INTRON	MYO5B	11.1434	1.45039
scaffold122	685615	INTRON	MYO5B	11.5148	1.54079
scaffold122	735499	?		10.4654	0.988623
scaffold122	844774	INTRON	NNT_2	10.2757	1.00103
scaffold122	871286	DOWNSTREAM	NNT_2	15.159	0.615537
scaffold122	871663	DOWNSTREAM	NNT_2	10.1764	1.00907
scaffold122	980802	?		10.0802	1.08372
scaffold122	1001060	?		11.3759	1.05082
scaffold122	1018965	INTRON	RAI14	11.1461	1.59487
scaffold122	1022680	INTRON	RAI14	12.0055	1.11297
scaffold122	1022684	INTRON	RAI14	10.4151	1.01834
scaffold122	1065522	DOWNSTREAM	RXFP3	11.1805	0.911086
scaffold122	1065805	DOWNSTREAM	RXFP3	11.4123	3.23338
scaffold122	1069230	SYNONYMOUS_CODING	SLC45A2	15.1088	1.07689
scaffold122	1094998	UTR_3_PRIME	AMACR	13.4699	0.811297
scaffold122	1100019	INTRON	AMACR	13.8573	1.85286
scaffold122	1103574	INTRON	AMACR	16.1584	1.36512
scaffold122	1103578	INTRON	AMACR	15.7204	1.3607
scaffold122	1118325	INTRON	AMACR	15.1649	1.18755
scaffold122	1122700	INTRON	AMACR	10.6388	0.652664
scaffold122	1132422	UPSTREAM	AMACR	16.7311	1.1849
scaffold122	1133306	INTERGENIC	?	14.7415	1.7453
scaffold122	1133311	INTERGENIC	?	15.7626	1.47552
scaffold122	1134594	INTERGENIC	?	12.3124	1.37437
scaffold122	1136706	INTERGENIC	?	10.0151	0.734772
scaffold122	1140543	DOWNSTREAM	BTC	10.3121	2.22128
scaffold122	1141647	DOWNSTREAM	BTC	10.9762	1.58912
scaffold122	1144560	UTR_3_PRIME	BTC	15.3571	1.09482
scaffold122	1144881	UTR_3_PRIME	BTC	14.1062	1.25466
scaffold122	1155258	DOWNSTREAM	HPSE	10.4919	1.84502
scaffold122	1184324	UPSTREAM	MRPS18C	12.4651	1.1515
scaffold122	1241590	DOWNSTREAM	PRC1	10.9937	1.83292
scaffold122	1248120	INTRON	HTR4	11.1055	0.897147
scaffold122	1251911	INTRON	HTR4	10.0685	0.60233
scaffold122	1252700	INTRON	HTR4	10.793	1.07739
scaffold122	1317814	INTRON	CYP120	11.8564	2.35014
scaffold122	1317815	INTRON	CYP120	11.33	2.26031
scaffold122	1331184	INTERGENIC	?	10.3092	0.829617
scaffold122	1350961	DOWNSTREAM	TNKS	10.6741	1.97351
scaffold122	1502671	INTRON	PPTC7	16.3423	0.722779
scaffold123	756440	INTRON	DGAT1	10.8777	1.65872
scaffold123	793280	INTERGENIC	?	12.5807	0.638825
scaffold124	1716118	DOWNSTREAM	KLHL5KLHL4	11.5877	0.980708
scaffold124	2554539	INTRON	GPC3	11.5133	4.34297e-06
scaffold124	2853474	INTRON	ARHGEF6_2	10.7791	0.971453
scaffold124	3337035	?		10.1438	2.03768
scaffold124	3823685	INTRON	DIAPH2	10.8935	1.05468
scaffold12428	291	INTERGENIC	?	25.2171	0.614113
scaffold12539	1087	INTERGENIC	?	12.2213	1.05009
scaffold12539	1093	INTERGENIC	?	16.1307	1.30398
scaffold128	17586	INTERGENIC	?	11.2959	0.93467
scaffold1283	122726	SPLICE_SITE_REGION	LRRK2	11.5376	2.41669
scaffold129	2166349	UPSTREAM	NAALADL2	11.5824	5.81838
scaffold129	2381495	INTRON	NLGN1_2	10.0888	1.39449
scaffold129	3060575	INTERGENIC	?	10.8578	2.23279
scaffold130	556015	INTRON	TPCN2	12.328	3.35592
scaffold130	556087	INTRON	TPCN2	12.8793	2.37347
scaffold130	556989	INTRON	TPCN2	10.304	1.50946
scaffold132	1662404	INTRON	PPM1H_2	11.1391	5.64408
scaffold1331	3212	INTERGENIC	?	12.1164	0.860065
scaffold13407	2317	INTERGENIC	?	10.0121	1.19818
scaffold1342	55122	INTERGENIC	?	13.5598	1.88844
scaffold1342	55134	INTERGENIC	?	10.8139	1.48105
scaffold1342	461121	INTERGENIC	?	10.4225	3.27374
scaffold13476	754	INTERGENIC	?	11.0557	1.07506
scaffold1366	14112	INTRON	JUP	11.7435	5.38599
scaffold138	830338	INTRON	THRA1	11.2009	2.96309
scaffold138	4295151	INTRON	FASN	15.2593	0.541052
scaffold139	1249	START_GAINED	DPPE	12.5477	2.42529
scaffold139	1501	INTRON	DPPE	10.0683	1.56188
scaffold139	2809	INTRON	DPPE	10.9919	1.26112
scaffold139	5887	?		12.8884	1.23572
scaffold139	5917	?		16.4167	1.80417
scaffold139	5971	?		12.3867	2.29097
scaffold139	6016	?		15.5504	1.39383
scaffold139	6036	?		13.8715	1.96249
scaffold139	6516	?		15.7359	1.14756
scaffold139	9372	?		11.6415	1.05521
scaffold139	9468	?		16.9216	1.4418
scaffold139	9520	?		16.5967	1.00727
scaffold139	9840	?		14.3219	1.61657
scaffold139	9983	?		11.3131	0.819187
scaffold139	10029	?		12.3985	0.594368
scaffold139	10495	INTERGENIC	?	12.5993	1.56849
scaffold139	10661	INTERGENIC	?	18.7999	1.91486
scaffold139	10725	INTERGENIC	?	13.151	0.668431
scaffold139	11007	INTERGENIC	?	18.8778	1.17006
scaffold139	11194	INTERGENIC	?	10.6889	0.693696
scaffold139	11212	INTERGENIC	?	10.3635	0.650681
scaffold139	12392	INTERGENIC	?	10.1262	1.21932
scaffold139	12714	INTERGENIC	?	11.236	0.818094
scaffold139	12934	INTERGENIC	?	13.2289	0.914514
scaffold139	13253	INTERGENIC	?	18.7208	0.849056
scaffold139	16607	INTERGENIC	?	10.2342	1.23377
scaffold139	16747	INTERGENIC	?	13.4448	0.695693
scaffold139	16759	INTERGENIC	?	12.0127	0.644303
scaffold139	17104	INTERGENIC	?	10.3973	2.55998
scaffold139	17442	INTERGENIC	?	10.0296	1.36493
scaffold139	18975	INTERGENIC	?	11.5217	0.956425
scaffold139	22201	INTERGENIC	?	18.0253	0.643238
scaffold139	22378	INTERGENIC	?	11.4324	0.843947
scaffold139	22524	INTERGENIC	?	10.8008	0.681041
scaffold139	23122	INTERGENIC	?	12.1389	1.12283
scaffold139	24232	INTERGENIC	?	11.7709	0.947579
scaffold139	25607	INTERGENIC	?	11.4006	1.37696
scaffold139	26215	INTERGENIC	?	17.2622	1.31871
scaffold139	26563	INTERGENIC	?	14.6634	0.585399
scaffold139	26909	INTERGENIC	?	16.0249	1.95086
scaffold139	30951	INTERGENIC	?	20.1125	1.39165
scaffold139	32026	INTERGENIC	?	10.5569	1.07814
scaffold139	36521	INTERGENIC	?	12.7392	1.18655
scaffold139	36701	INTERGENIC	?	10.5743	2.6595
scaffold139	38377	INTERGENIC	?	13.3838	1.66825
scaffold139	39406	INTERGENIC	?	10.501	0.868641
scaffold139	39676	INTERGENIC	?	11.4114	3.33032
scaffold139	40774	INTERGENIC	?	10.5317	2.39407
scaffold139	42368	INTERGENIC	?	22.1722	1.15332
scaffold139	42862	UPSTREAM	CNGB1_3	10.7611	1.91107
scaffold139	43232	UPSTREAM	CNGB1_3	14.0244	1.01193
scaffold139	43460	UPSTREAM	CNGB1_3	23.3831	1.54288
scaffold139	44532	UPSTREAM	CNGB1_3	14.876	1.83274
scaffold139	45731	UPSTREAM	CNGB1_3	12.5155	1.8661
scaffold139	46368	UPSTREAM	CNGB1_3	13.4012	1.64609
scaffold139	47210	UPSTREAM	CNGB1_3	15.6538	0.95858
scaffold139	47331	UPSTREAM	CNGB1_3	11.1712	1.51538
scaffold139	49083	INTRON	CNGB1_3	21.0885	1.33326
scaffold139	50658	INTRON	CNGB1_3	15.0215	1.82726
scaffold139	50738	INTRON	CNGB1_3	12.6796	1.45972
scaffold139	51035	INTRON	CNGB1_3	17.1937	1.44
scaffold139	51287	INTRON	CNGB1_3	10.141	1.19772
scaffold139	52418	INTRON	CNGB1_3	19.0152	1.44595
scaffold139	53113	INTRON	CNGB1_3	12.9511	1.61101
scaffold139	56848	INTRON	CNGB1_3	12.9172	2.80031
scaffold139	57194	SPLICE_SITE_REGION	CNGB1_3	10.2122	0.527779
scaffold139	57475	SYNONYMOUS_CODING	CNGB1_3	12.0163	1.05024
scaffold139	59089	INTRON	CNGB1_3	11.5481	0.771917
scaffold139	59323	INTRON	CNGB1_3	11.4032	1.31353
scaffold139	64327	UPSTREAM	KIFC3_2	11.5271	0.976057
scaffold139	64343	UPSTREAM	KIFC3_2	13.4167	0.836985
scaffold139	64463	UPSTREAM	KIFC3_2	13.0844	1.35903
scaffold139	64902	UPSTREAM	KIFC3_2	12.7167	1.19429
scaffold139	65254	UPSTREAM	KIFC3_2	12.6765	1.206
scaffold139	65353	UPSTREAM	KIFC3_2	14.08	3.13073
scaffold139	69344	DOWNSTREAM	CNGB1_3	14.1064	1.01814
scaffold139	69778	DOWNSTREAM	CNGB1_3	12.0377	1.39282
scaffold139	69801	DOWNSTREAM	CNGB1_3	11.7579	1.62141
scaffold139	71342	DOWNSTREAM	CNGB1_3	15.2675	1.13672
scaffold139	72291	INTRON	KIFC3_2	13.2439	1.20019
scaffold139	74095	INTRON	KIFC3_2	13.1206	1.22301
scaffold139	75994	INTRON	KIFC3_2	12.6632	2.54528
scaffold139	77129	INTRON	KIFC3_2	14.2595	0.798966
scaffold139	79745	INTRON	KIFC3_2	13.047	1.14945
scaffold139	82768	INTRON	KIFC3_2	11.4125	0.400461
scaffold139	83933	INTRON	KIFC3_2	12.9007	0.839118
scaffold139	86014	SPLICE_SITE_REGION	KIFC3_2	16.755	0.756533
scaffold139	92546	INTRON	KIFC3_2	12.8785	1.21525
scaffold139	94767	DOWNSTREAM	WT1-BWT1-A	24.0124	0.783106
scaffold139	95792	DOWNSTREAM	WT1-BWT1-A	13.0714	0.422771
scaffold139	95855	DOWNSTREAM	WT1-BWT1-A	12.66	0.361654
scaffold139	95957	DOWNSTREAM	WT1-BWT1-A	12.2758	0.181137
scaffold139	97335	UTR_3_PRIME	KIFC3_2	14.8747	0.891774
scaffold139	97778	DOWNSTREAM	WT1-BWT1-A	15.2594	1.47839
scaffold139	100227	DOWNSTREAM	KIFC3_2	11.8599	0.894251
scaffold139	101773	DOWNSTREAM	KIFC3_2	11.8811	0.955993
scaffold139	103748	INTRON	WT1-BWT1-A	10.6582	0.876541
scaffold139	103949	INTRON	WT1-BWT1-A	13.5719	0.526636
scaffold139	105132	INTRON	WT1-BWT1-A	10.3106	0.529666
scaffold139	105988	SPLICE_SITE_REGION	WT1-BWT1-A	13.62	1.04846
scaffold139	107619	INTRON	WT1-BWT1-A	18.9225	1.10134
scaffold139	107804	INTRON	WT1-BWT1-A	13.8095	0.985469
scaffold139	107920	INTRON	WT1-BWT1-A	23.1213	0.644077
scaffold139	107921	INTRON	WT1-BWT1-A	22.7673	0.617134
scaffold139	110901	INTRON	WT1-BWT1-A	24.2627	1.05999
scaffold139	110970	INTRON	WT1-BWT1-A	18.8275	0.689309
scaffold139	111650	UPSTREAM	WT1-BWT1-A	38.8304	1.27487
scaffold139	113026	UPSTREAM	WT1-BWT1-A	38.3621	1.60559
scaffold139	113327	UPSTREAM	WT1-BWT1-A	22.4953	0.743245
scaffold139	113867	UPSTREAM	WT1-BWT1-A	20.8614	0.509874
scaffold139	113919	UPSTREAM	WT1-BWT1-A	16.8607	0.710953
scaffold139	114024	UPSTREAM	WT1-BWT1-A	11.9751	0.812496
scaffold139	115431	UPSTREAM	WT1-BWT1-A	11.1548	0.467538
scaffold139	116003	UPSTREAM	WT1-BWT1-A	15.382	1.04239
scaffold139	116585	UPSTREAM	EIF3M	10.835	1.27083
scaffold139	116692	UPSTREAM	EIF3M	33.2157	1.50834
scaffold139	116698	UPSTREAM	EIF3M	32.5975	1.42924
scaffold139	117288	UPSTREAM	EIF3M	17.6189	0.862275
scaffold139	117372	UPSTREAM	EIF3M	23.5994	1.11867
scaffold139	118832	UPSTREAM	EIF3M	13.3218	0.937383
scaffold139	119269	UPSTREAM	EIF3M	14.5481	0.277859
scaffold139	121247	INTRON	EIF3M	12.062	0.979629
scaffold139	121250	INTRON	EIF3M	16.6071	0.856268
scaffold139	123402	UPSTREAM	PRRG4_2	13.6148	1.51186
scaffold139	123443	UPSTREAM	PRRG4_2	20.6964	1.55575
scaffold139	123453	UPSTREAM	PRRG4_2	14.0619	1.12956
scaffold139	124687	UPSTREAM	PRRG4_2	20.024	0.563849
scaffold139	124773	UPSTREAM	PRRG4_2	15.4031	0.907855
scaffold139	125209	UPSTREAM	PRRG4_2	21.7974	0.863973
scaffold139	125395	UPSTREAM	PRRG4_2	20.9063	1.18196
scaffold139	125500	UPSTREAM	PRRG4_2	15.3446	0.817066
scaffold139	127325	UPSTREAM	PRRG4_2	11.2582	0.428251
scaffold139	127363	UPSTREAM	PRRG4_2	12.1156	1.28429
scaffold139	128373	UPSTREAM	QSER1	10.2299	1.1307
scaffold139	128746	UPSTREAM	QSER1	12.4304	0.899123
scaffold139	128908	UPSTREAM	QSER1	16.0092	0.565642
scaffold139	130026	UPSTREAM	QSER1	19.4609	1.17249
scaffold139	130203	UPSTREAM	QSER1	16.6983	1.62484
scaffold139	130942	UPSTREAM	QSER1	21.8332	0.46348
scaffold139	131233	UPSTREAM	QSER1	20.0067	0.707849
scaffold139	131816	UPSTREAM	QSER1	30.711	0.837715
scaffold139	132804	DOWNSTREAM	PRRG4_2	29.981	0.401557
scaffold139	133450	DOWNSTREAM	PRRG4_2	16.9583	0.919619
scaffold139	133893	DOWNSTREAM	PRRG4_2	20.2051	1.21026
scaffold139	133911	DOWNSTREAM	PRRG4_2	24.9581	1.11251
scaffold139	134260	DOWNSTREAM	PRRG4_2	15.8451	0.758831
scaffold139	135483	DOWNSTREAM	PRRG4_2	23.21	1.10213
scaffold139	135484	DOWNSTREAM	PRRG4_2	18.8063	0.83487
scaffold139	136003	INTRON	QSER1	23.9027	0.724522
scaffold139	136188	INTRON	QSER1	22.3667	0.895544
scaffold139	136240	INTRON	QSER1	32.7532	0.921636
scaffold139	136243	INTRON	QSER1	33.217	0.947974
scaffold139	136545	INTRON	QSER1	20.6775	1.15693
scaffold139	136651	INTRON	QSER1	21.1794	0.927315
scaffold139	136902	INTRON	QSER1	19.7888	0.591216
scaffold139	137042	INTRON	QSER1	30.7559	0.993637
scaffold139	137565	INTRON	QSER1	20.069	1.08308
scaffold139	137876	INTRON	QSER1	25.3242	1.68891
scaffold139	138047	INTRON	QSER1	15.0427	0.622249
scaffold139	139783	NON_SYNONYMOUS_CODING	QSER1	21.1319	0.873907
scaffold139	141797	SYNONYMOUS_CODING	QSER1	22.9955	0.96656
scaffold139	142915	INTRON	QSER1	13.2419	0.81167
scaffold139	144102	SYNONYMOUS_CODING	QSER1	14.5558	0.680555
scaffold139	144239	INTRON	QSER1	14.6475	0.910267
scaffold139	144264	INTRON	QSER1	11.3426	1.2443
scaffold139	144511	INTRON	QSER1	29.3503	1.16935
scaffold139	144567	INTRON	QSER1	25.9076	1.6048
scaffold139	145731	INTRON	QSER1	18.8887	0.86975
scaffold139	145858	INTRON	QSER1	12.2505	0.539145
scaffold139	146271	INTRON	QSER1	17.4966	2.69962
scaffold139	146970	INTRON	QSER1	20.9547	1.50723
scaffold139	149158	UPSTREAM	DEPDC7	18.8602	1.02447
scaffold139	149178	UPSTREAM	DEPDC7	10.7733	0.632877
scaffold139	150636	UPSTREAM	DEPDC7	12.1633	0.933017
scaffold139	150638	UPSTREAM	DEPDC7	13.9059	0.904429
scaffold139	150639	UPSTREAM	DEPDC7	14.816	1.5932
scaffold139	150640	UPSTREAM	DEPDC7	12.8779	0.937501
scaffold139	151550	UPSTREAM	DEPDC7	10.2176	1.74946
scaffold139	156625	INTRON	DEPDC7	10.3091	1.02003
scaffold139	156635	INTRON	DEPDC7	14.0261	1.02606
scaffold139	157643	INTRON	DEPDC7	12.6494	0.537742
scaffold139	158419	INTRON	DEPDC7	23.1077	0.578258
scaffold139	160202	DOWNSTREAM	DEPDC7	16.2379	0.61961
scaffold139	161045	DOWNSTREAM	DEPDC7	19.9252	0.727775
scaffold139	162543	DOWNSTREAM	DEPDC7	10.9658	1.21575
scaffold139	163007	DOWNSTREAM	DEPDC7	14.2492	1.32914
scaffold139	166544	INTRON	CSTF3	15.2036	3.8241
scaffold139	166884	INTRON	CSTF3	12.139	0.85033
scaffold139	168051	INTRON	CSTF3	18.3264	0.741562
scaffold139	168292	INTRON	CSTF3	28.2151	0.980268
scaffold139	168505	INTRON	CSTF3	13.2684	2.85813
scaffold139	168981	INTRON	CSTF3	17.0193	3.14816
scaffold139	168987	INTRON	CSTF3	19.4689	0.885059
scaffold139	177487	INTRON	CSTF3	11.1588	1.84485
scaffold139	178065	INTRON	CSTF3	10.3868	0.955801
scaffold139	180429	UPSTREAM	RPS13	15.6045	1.62552
scaffold139	181647	UPSTREAM	RPS13	14.1493	1.44182
scaffold139	181648	UPSTREAM	RPS13	14.785	1.38191
scaffold139	182723	UPSTREAM	RPS13	12.1514	2.18993
scaffold139	183319	UPSTREAM	RPS13	32.0182	1.27774
scaffold139	183956	UPSTREAM	CSTF3	10.5148	2.33603
scaffold139	183983	UPSTREAM	CSTF3	28.4575	2.82647
scaffold139	184047	UPSTREAM	CSTF3	15.8014	1.06224
scaffold139	187188	UPSTREAM	CSTF3	10.8194	0.360801
scaffold139	187432	UPSTREAM	CSTF3	15.6471	1.44061
scaffold139	197244	UPSTREAM	PLEKHA7_2	18.4914	0.688611
scaffold139	197879	UPSTREAM	PLEKHA7_2	10.7921	0.935497
scaffold139	198891	UPSTREAM	PLEKHA7_2	24.4627	0.407787
scaffold139	199896	INTRON	PLEKHA7_2	12.8074	1.53045
scaffold139	200372	INTRON	PLEKHA7_2	24.902	2.81309
scaffold139	202838	INTRON	PLEKHA7_2	20.9292	1.87811
scaffold139	211958	INTRON	PLEKHA7_2	17.2262	1.97349
scaffold139	213299	INTRON	PLEKHA7_2	11.3118	1.02094
scaffold139	213528	INTRON	PLEKHA7_2	12.1682	1.56348
scaffold139	217594	INTRON	PLEKHA7_2	12.8563	0.335093
scaffold139	218462	INTRON	PLEKHA7_2	15.2686	0.839487
scaffold139	220781	INTRON	PLEKHA7_2	14.9378	1.79575
scaffold139	220899	INTRON	PLEKHA7_2	12.3855	1.39413
scaffold139	224842	INTRON	PLEKHA7_2	10.1286	0.637286
scaffold139	226465	INTRON	PLEKHA7_2	12.6987	1.18682
scaffold139	227110	INTRON	PLEKHA7_2	13.5388	0.752093
scaffold139	232070	UPSTREAM	PLEKHA7_2	14.1118	1.59448
scaffold139	235939	UPSTREAM	PLEKHA7_2	10.9998	3.13603
scaffold139	236295	UPSTREAM	PLEKHA7_2	21.4997	1.10996
scaffold139	236846	UPSTREAM	PLEKHA7_2	11.9438	3.44897
scaffold139	237031	UTR_5_PRIME	PLEKHA7_2	14.5366	1.14201
scaffold139	237322	UTR_5_PRIME	PLEKHA7_2	19.6038	1.04338
scaffold139	238913	INTRON	PLEKHA7_2	12.4927	0.824884
scaffold139	239889	INTRON	PLEKHA7_2	20.9988	1.26662
scaffold139	239931	INTRON	PLEKHA7_2	16.2521	5.21157e-06
scaffold139	240094	INTRON	PLEKHA7_2	33.2003	2.23672
scaffold139	241733	INTRON	PLEKHA7_2	19.0501	1.93796
scaffold139	246698	INTRON	PLEKHA7_2	12.5749	1.54792
scaffold139	246699	INTRON	PLEKHA7_2	11.6052	1.7725
scaffold139	260740	INTRON	PLEKHA7_2	14.1238	1.9596
scaffold139	264078	INTRON	PLEKHA7_2	12.4327	1.75509
scaffold139	269849	INTRON	PLEKHA7_2	13.1762	1.20707
scaffold139	273140	INTRON	PLEKHA7_2	20.4117	1.95307
scaffold139	276670	INTRON	PLEKHA7_2	10.4322	3.39486
scaffold139	276708	INTRON	PLEKHA7_2	12.0122	1.14864
scaffold139	279897	INTRON	PLEKHA7_2	26.8666	1.38521
scaffold139	280975	INTRON	PLEKHA7_2	12.4269	0.280669
scaffold139	280996	INTRON	PLEKHA7_2	12.4685	0.946364
scaffold139	281552	INTRON	PLEKHA7_2	11.7617	0.792607
scaffold139	281620	INTRON	PLEKHA7_2	12.0885	0.98075
scaffold139	281786	INTRON	PLEKHA7_2	20.8298	1.56425
scaffold139	282717	INTRON	PLEKHA7_2	26.6874	1.08975
scaffold139	283540	INTRON	PLEKHA7_2	20.347	1.06909
scaffold139	283551	INTRON	PLEKHA7_2	15.2996	1.63422
scaffold139	283602	INTRON	PLEKHA7_2	26.1198	1.96294
scaffold139	290335	DOWNSTREAM	PLEKHA7_2	12.8971	1.47975
scaffold139	290584	DOWNSTREAM	PLEKHA7_2	13.0689	1.14185
scaffold139	290697	DOWNSTREAM	PLEKHA7_2	24.3024	1.49043
scaffold139	292109	DOWNSTREAM	PLEKHA7_2	20.521	1.33771
scaffold139	293559	DOWNSTREAM	PLEKHA7_2	11.2234	0.584228
scaffold139	293635	DOWNSTREAM	PLEKHA7_2	10.8183	0.647263
scaffold139	294309	DOWNSTREAM	PLEKHA7_2	18.3528	1.55185
scaffold139	294568	INTERGENIC	?	20.0872	1.18574
scaffold139	294569	INTERGENIC	?	20.5673	1.18564
scaffold139	294615	INTERGENIC	?	10.8618	1.19624
scaffold139	294617	INTERGENIC	?	15.4153	0.932107
scaffold139	297521	UPSTREAM	SOX6	14.0877	0.340747
scaffold139	297735	UPSTREAM	SOX6	10.7706	1.14165
scaffold139	298169	UPSTREAM	SOX6	17.9877	1.56301
scaffold139	298394	UPSTREAM	SOX6	10.7896	0.858474
scaffold139	298569	UPSTREAM	SOX6	27.7065	2.22411
scaffold139	299040	UPSTREAM	SOX6	25.004	1.24865
scaffold139	299434	UPSTREAM	SOX6	10.2422	0.615162
scaffold139	299729	UPSTREAM	SOX6	24.4446	1.53527
scaffold139	300116	UPSTREAM	SOX6	12.7916	0.982719
scaffold139	300374	UPSTREAM	SOX6	23.0145	0.583528
scaffold139	300464	UPSTREAM	SOX6	22.0601	0.708188
scaffold139	301360	UPSTREAM	SOX6	17.688	1.85454
scaffold139	301789	UPSTREAM	SOX6	12.475	1.05143
scaffold139	306359	INTRON	SOX6	14.9236	0.460259
scaffold139	306796	INTRON	SOX6	21.7401	1.71114
scaffold139	307193	INTRON	SOX6	25.82	1.21828
scaffold139	309097	INTRON	SOX6	11.4391	0.756608
scaffold139	311323	INTRON	SOX6	15.9415	0.696359
scaffold139	316873	INTRON	SOX6	18.0047	0.790641
scaffold139	319069	INTRON	SOX6	14.8534	1.54845
scaffold139	319070	INTRON	SOX6	14.9346	1.67396
scaffold139	321945	INTRON	SOX6	12.4087	0.315217
scaffold139	322020	INTRON	SOX6	21.7977	1.46918
scaffold139	322114	INTRON	SOX6	11.378	1.9069
scaffold139	322137	INTRON	SOX6	18.6114	1.19516
scaffold139	322777	INTRON	SOX6	13.3265	1.12978
scaffold139	327022	INTRON	SOX6	13.8537	1.08987
scaffold139	327858	INTRON	SOX6	16.0259	0.976745
scaffold139	328389	INTRON	SOX6	12.3826	0.785734
scaffold139	328926	INTRON	SOX6	19.7242	1.2036
scaffold139	329143	INTRON	SOX6	27.1519	0.3506
scaffold139	329475	INTRON	SOX6	17.2397	1.43555
scaffold139	329600	INTRON	SOX6	20.7874	0.626459
scaffold139	330326	INTRON	SOX6	14.515	1.15487
scaffold139	331452	INTRON	SOX6	23.0656	0.842925
scaffold139	331832	INTRON	SOX6	23.9138	1.202
scaffold139	332152	INTRON	SOX6	18.5304	1.03558
scaffold139	332263	INTRON	SOX6	24.6769	1.9962
scaffold139	333864	INTRON	SOX6	20.3056	1.67527
scaffold139	334358	INTRON	SOX6	16.4845	0.933875
scaffold139	334559	INTRON	SOX6	22.3001	0.586934
scaffold139	334562	INTRON	SOX6	13.525	0.345687
scaffold139	335160	INTRON	SOX6	25.4823	1.17281
scaffold139	340212	INTRON	SOX6	17.5687	1.16166
scaffold139	344422	INTRON	SOX6	12.9974	0.877211
scaffold139	344796	INTRON	SOX6	24.3211	1.12487
scaffold139	344805	INTRON	SOX6	13.2273	0.751993
scaffold139	345152	UPSTREAM	SOX6	17.2276	0.536317
scaffold139	345391	UPSTREAM	SOX6	10.8582	1.47496
scaffold139	345580	UPSTREAM	SOX6	24.9173	0.964065
scaffold139	346361	UPSTREAM	SOX6	10.0455	0.982906
scaffold139	350953	INTRON	SOX6	28.0296	1.61507
scaffold139	351126	INTRON	SOX6	23.8993	0.704811
scaffold139	353252	INTRON	SOX6	12.0437	0.885883
scaffold139	359734	INTRON	SOX6	10.1655	1.10372
scaffold139	361248	SYNONYMOUS_CODING	SOX6	16.6464	0.702701
scaffold139	363149	INTRON	SOX6	19.389	0.82154
scaffold139	363249	INTRON	SOX6	18.5175	0.729253
scaffold139	363292	INTRON	SOX6	19.4074	0.755524
scaffold139	365668	INTRON	SOX6	19.5532	0.593242
scaffold139	365728	INTRON	SOX6	18.0819	1.06218
scaffold139	367452	INTRON	SOX6	19.9737	1.00841
scaffold139	370223	INTRON	SOX6	15.0077	0.973572
scaffold139	370395	INTRON	SOX6	27.5957	0.64047
scaffold139	370584	INTRON	SOX6	21.7986	0.695506
scaffold139	371123	INTRON	SOX6	10.1732	1.10003
scaffold139	373515	INTRON	SOX6	10.8589	1.13052
scaffold139	373598	INTRON	SOX6	15.3284	2.87828
scaffold139	376038	INTRON	SOX6	12.5927	0.869369
scaffold139	377640	INTRON	SOX6	27.3383	2.35624
scaffold139	379504	INTRON	SOX6	15.857	1.4351
scaffold139	383041	INTRON	SOX6	20.96	1.31373
scaffold139	390019	INTRON	SOX6	16.879	0.892634
scaffold139	394510	INTRON	SOX6	12.1082	1.53581
scaffold139	395089	INTRON	SOX6	14.8989	1.152
scaffold139	395339	INTRON	SOX6	27.7583	1.61056
scaffold139	395362	INTRON	SOX6	23.9134	1.10128
scaffold139	395795	INTRON	SOX6	13.7157	0.45948
scaffold139	396378	INTRON	SOX6	13.1224	0.845845
scaffold139	398668	INTRON	SOX6	10.8643	0.617936
scaffold139	402077	INTRON	SOX6	18.8946	0.743556
scaffold139	402803	INTRON	SOX6	10.2476	6.09796
scaffold139	404819	INTRON	SOX6	10.8615	0.283512
scaffold139	405256	INTRON	SOX6	14.1209	0.614673
scaffold139	405976	INTRON	SOX6	10.0721	0.480224
scaffold139	419465	INTRON	SOX6	16.9954	1.69095
scaffold139	419583	INTRON	SOX6	12.6848	2.04769
scaffold139	420296	INTRON	SOX6	21.7343	2.80545
scaffold139	420307	INTRON	SOX6	22.2285	3.76585
scaffold139	420518	INTRON	SOX6	10.8139	2.19422
scaffold139	423604	INTRON	SOX6	17.0404	0.279142
scaffold139	424598	INTRON	SOX6	16.3764	2.00001
scaffold139	425454	INTRON	SOX6	25.6655	2.28186
scaffold139	429399	INTRON	SOX6	13.3507	1.60135
scaffold139	430306	INTRON	SOX6	16.1814	1.23118
scaffold139	430322	INTRON	SOX6	10.4062	1.15292
scaffold139	431309	INTRON	SOX6	26.045	2.3945
scaffold139	431351	INTRON	SOX6	25.532	1.99535
scaffold139	432659	INTRON	SOX6	10.1559	0.451012
scaffold139	434456	INTRON	SOX6	15.9111	1.83083
scaffold139	435115	INTRON	SOX6	19.949	1.20957
scaffold139	435195	INTRON	SOX6	12.0215	0.657094
scaffold139	435246	INTRON	SOX6	19.3487	1.57078
scaffold139	436657	INTRON	SOX6	11.6278	1.4894
scaffold139	438390	INTRON	SOX6	23.1926	1.58623
scaffold139	439952	INTRON	SOX6	11.535	0.364568
scaffold139	440043	INTRON	SOX6	13.5207	0.715349
scaffold139	445703	INTRON	SOX6	23.5059	1.03006
scaffold139	445830	INTRON	SOX6	14.289	1.62278
scaffold139	446013	INTRON	SOX6	22.3501	1.09196
scaffold139	446664	INTRON	SOX6	15.5711	0.607037
scaffold139	449526	INTRON	SOX6	19.7644	1.43859
scaffold139	449593	INTRON	SOX6	13.5163	1.63851
scaffold139	449594	INTRON	SOX6	13.1896	1.66147
scaffold139	449595	INTRON	SOX6	12.3622	1.58598
scaffold139	450417	INTRON	SOX6	34.5305	1.9779
scaffold139	452042	INTRON	SOX6	11.232	2.92741
scaffold139	454616	INTRON	SOX6	33.3248	1.98282
scaffold139	455835	INTRON	SOX6	22.8692	1.03479
scaffold139	457527	INTRON	SOX6	15.6731	0.828781
scaffold139	457611	INTRON	SOX6	12.4572	1.24328
scaffold139	462360	DOWNSTREAM	SOX6	13.4221	1.69321
scaffold139	463262	DOWNSTREAM	SOX6	16.1111	1.08953
scaffold139	468358	INTERGENIC	?	12.3792	0.679521
scaffold139	468707	INTERGENIC	?	10.1965	1.42684
scaffold139	468899	INTERGENIC	?	11.051	0.854684
scaffold139	469014	INTERGENIC	?	14.0703	1.08348
scaffold139	469628	INTERGENIC	?	13.155	1.10274
scaffold139	469891	INTERGENIC	?	15.9635	1.19007
scaffold139	472608	INTERGENIC	?	11.4999	1.55807
scaffold139	472783	INTERGENIC	?	10.706	1.81439
scaffold139	473136	INTERGENIC	?	11.9635	1.08347
scaffold139	478098	INTERGENIC	?	12.2911	1.02204
scaffold139	480374	INTERGENIC	?	10.2866	0.276687
scaffold139	480840	INTERGENIC	?	12.3509	1.09027
scaffold139	484151	INTERGENIC	?	13.0367	0.945902
scaffold139	484658	INTERGENIC	?	22.9221	2.28529
scaffold139	484986	INTERGENIC	?	22.618	0.58081
scaffold139	485761	INTERGENIC	?	18.8644	0.424449
scaffold139	487118	INTERGENIC	?	21.7185	0.813035
scaffold139	488310	INTERGENIC	?	10.118	0.852836
scaffold139	489202	INTERGENIC	?	11.4733	0.304347
scaffold139	491720	INTERGENIC	?	21.1641	0.734703
scaffold139	492392	INTERGENIC	?	19.9235	1.19596
scaffold139	492704	INTERGENIC	?	22.1666	1.37755
scaffold139	492747	INTERGENIC	?	13.7361	0.500584
scaffold139	492889	INTERGENIC	?	31.2719	1.93331
scaffold139	493154	INTERGENIC	?	10.5884	1.4662
scaffold139	493377	INTERGENIC	?	24.6508	0.881276
scaffold139	493734	INTERGENIC	?	25.8441	1.24009
scaffold139	493873	INTERGENIC	?	17.8001	1.88997
scaffold139	493990	INTERGENIC	?	23.3166	0.953363
scaffold139	494677	INTERGENIC	?	35.989	0.976727
scaffold139	494778	INTERGENIC	?	14.5561	0.995588
scaffold139	494879	INTERGENIC	?	25.2083	0.829107
scaffold139	495361	INTERGENIC	?	14.3541	1.16024
scaffold139	495786	INTERGENIC	?	13.3166	0.810546
scaffold139	495946	INTERGENIC	?	19.3002	1.29603
scaffold139	496334	INTERGENIC	?	10.1053	0.569339
scaffold139	496527	INTERGENIC	?	13.27	0.76265
scaffold139	500512	INTERGENIC	?	10.1934	0.80084
scaffold139	501128	INTERGENIC	?	14.6875	0.471799
scaffold139	501785	INTERGENIC	?	12.7733	0.980309
scaffold139	502940	INTERGENIC	?	11.8555	2.3266
scaffold139	506257	INTERGENIC	?	12.8314	1.31449
scaffold139	506628	INTERGENIC	?	10.0757	0.503668
scaffold139	507615	INTERGENIC	?	18.5668	0.519005
scaffold139	512843	INTERGENIC	?	27.0576	1.66458
scaffold139	519743	INTERGENIC	?	15.7493	1.90855
scaffold139	520802	INTERGENIC	?	23.6067	1.18599
scaffold139	520811	INTERGENIC	?	21.1215	1.15869
scaffold139	521413	INTERGENIC	?	17.57	2.13736
scaffold139	521692	INTERGENIC	?	11.3893	2.57259
scaffold139	523294	INTERGENIC	?	12.6224	0.235257
scaffold139	523636	INTERGENIC	?	27.1628	1.16348
scaffold139	523672	INTERGENIC	?	28.4639	1.26874
scaffold139	526875	INTERGENIC	?	16.5437	0.305799
scaffold139	527954	INTERGENIC	?	10.2394	2.2343
scaffold139	528657	INTERGENIC	?	16.4978	1.48813
scaffold139	528883	INTERGENIC	?	16.8793	0.678362
scaffold139	529726	INTERGENIC	?	11.6404	1.21765
scaffold139	530220	INTERGENIC	?	16.4204	1.76545
scaffold139	530418	INTERGENIC	?	14.4533	1.42873
scaffold139	531435	INTERGENIC	?	17.1405	0.937896
scaffold139	531682	INTERGENIC	?	21.2253	1.52441
scaffold139	532120	INTERGENIC	?	15.8784	1.10973
scaffold139	534969	INTERGENIC	?	11.5679	0.826831
scaffold139	536104	INTERGENIC	?	27.6897	0.830256
scaffold139	538352	INTERGENIC	?	10.4363	0.994705
scaffold139	543447	INTERGENIC	?	10.8391	0.750007
scaffold139	547077	INTERGENIC	?	12.7102	0.674281
scaffold139	547603	INTERGENIC	?	10.7309	1.29657
scaffold139	549668	INTERGENIC	?	14.2792	0.995532
scaffold139	551415	INTERGENIC	?	20.7282	2.48661
scaffold139	552652	INTERGENIC	?	14.4325	1.14993
scaffold139	553389	INTERGENIC	?	16.4106	1.17964
scaffold139	553598	INTERGENIC	?	10.7995	0.989725
scaffold139	553780	INTERGENIC	?	18.9477	0.962931
scaffold139	554580	INTERGENIC	?	12.2467	0.965244
scaffold139	556001	INTERGENIC	?	11.6869	1.7666
scaffold139	561205	INTERGENIC	?	13.4448	0.757789
scaffold139	562575	INTERGENIC	?	15.6077	0.767862
scaffold139	563762	INTERGENIC	?	11.4849	0.940585
scaffold139	563835	INTERGENIC	?	33.3971	1.36407
scaffold139	565513	INTERGENIC	?	19.0318	1.76913
scaffold139	567823	INTERGENIC	?	14.0103	1.45884
scaffold139	569844	INTERGENIC	?	11.3957	2.93702
scaffold139	570541	INTERGENIC	?	11.9119	1.16475
scaffold139	570679	INTERGENIC	?	10.6561	0.789821
scaffold139	571568	INTERGENIC	?	23.7097	0.834067
scaffold139	573355	INTERGENIC	?	12.198	0.542641
scaffold139	573409	INTERGENIC	?	12.2213	0.245491
scaffold139	577316	INTERGENIC	?	13.2082	1.56377
scaffold139	578378	INTERGENIC	?	11.4511	2.44315
scaffold139	578461	INTERGENIC	?	12.6696	1.26276
scaffold139	578532	INTERGENIC	?	16.0412	1.03218
scaffold139	580181	INTERGENIC	?	20.8381	1.22037
scaffold139	580379	INTERGENIC	?	14.3255	2.09028
scaffold139	581040	INTERGENIC	?	25.3937	0.974651
scaffold139	584324	INTERGENIC	?	10.0913	0.720822
scaffold139	587994	INTERGENIC	?	14.2517	0.694895
scaffold139	588388	INTERGENIC	?	17.6003	1.09015
scaffold139	588607	INTERGENIC	?	12.2732	0.845275
scaffold139	589989	INTERGENIC	?	27.0503	0.980039
scaffold139	591180	INTERGENIC	?	21.8332	1.49325
scaffold139	591876	INTERGENIC	?	21.8501	1.10908
scaffold139	592523	INTERGENIC	?	18.0775	1.15411
scaffold139	594666	INTERGENIC	?	11.687	1.21991
scaffold139	595496	INTERGENIC	?	17.6759	0.869248
scaffold139	597014	INTERGENIC	?	19.6976	1.53831
scaffold139	598889	INTERGENIC	?	12.1481	0.819587
scaffold139	599387	INTERGENIC	?	21.0856	1.28912
scaffold139	601363	INTERGENIC	?	13.9283	0.449397
scaffold139	601991	INTERGENIC	?	24.0703	1.13665
scaffold139	602256	DOWNSTREAM	CALC1	24.1961	2.34185
scaffold139	602818	DOWNSTREAM	CALC1	15.9842	0.982128
scaffold139	603673	DOWNSTREAM	CALC1	29.0378	1.18568
scaffold139	603857	DOWNSTREAM	CALC1	20.1995	0.726289
scaffold139	604046	DOWNSTREAM	CALC1	25.7168	1.6565
scaffold139	606604	DOWNSTREAM	CALC1	18.4738	0.859043
scaffold139	608796	UPSTREAM	CYP2R1	18.0598	0.784915
scaffold139	608955	UPSTREAM	CYP2R1	21.4682	0.677887
scaffold139	611151	UPSTREAM	CYP2R1	18.3329	0.822737
scaffold139	611495	UPSTREAM	CYP2R1	14.2893	1.40069
scaffold139	611501	UPSTREAM	CYP2R1	12.2543	1.26803
scaffold139	611855	UPSTREAM	CYP2R1	29.0135	1.26944
scaffold139	612244	UPSTREAM	CYP2R1	25.1008	0.822174
scaffold139	613237	UPSTREAM	CYP2R1	21.2334	0.854211
scaffold139	613429	UPSTREAM	CYP2R1	30.2532	1.33439
scaffold139	613993	INTRON	CYP2R1	10.4195	0.773132
scaffold139	614220	INTRON	CYP2R1	11.1885	0.724485
scaffold139	614345	INTRON	CYP2R1	23.9698	0.97831
scaffold139	615234	INTRON	CYP2R1	12.8926	0.654994
scaffold139	615797	DOWNSTREAM	PDE3B	23.787	1.01771
scaffold139	615866	DOWNSTREAM	PDE3B	10.0919	0.955858
scaffold139	619332	DOWNSTREAM	PDE3B	21.5855	1.22279
scaffold139	620942	UTR_3_PRIME	PDE3B	10.2208	2.05441
scaffold139	622546	UTR_3_PRIME	PDE3B	16.8896	0.876821
scaffold139	623293	SYNONYMOUS_CODING	PDE3B	11.226	4.73384e-06
scaffold139	623642	INTRON	PDE3B	16.39	0.934553
scaffold139	625030	INTRON	PDE3B	17.1083	1.97002
scaffold139	626120	INTRON	PDE3B	16.757	0.196195
scaffold139	626476	INTRON	PDE3B	24.6105	0.79635
scaffold139	628487	INTRON	PDE3B	20.9719	0.306661
scaffold139	628953	INTRON	PDE3B	19.2051	1.14777
scaffold139	629284	INTRON	PDE3B	24.831	1.75199
scaffold139	630277	SYNONYMOUS_CODING	PDE3B	17.5461	0.961314
scaffold139	631922	INTRON	PDE3B	15.6576	1.84062
scaffold139	632067	INTRON	PDE3B	11.9689	1.79914
scaffold139	632073	INTRON	PDE3B	24.8055	1.36871
scaffold139	640338	INTRON	PDE3B	18.6679	1.523
scaffold139	643544	INTRON	PDE3B	15.8295	0.923531
scaffold139	646316	INTRON	PDE3B	10.969	0.100852
scaffold139	646318	INTRON	PDE3B	10.5211	0.0965427
scaffold139	648263	INTRON	PDE3B	23.2926	0.266892
[truncated: 8,200 more rows]

## Sheet: 3D
Supplementary file 3D List of structural changes associated with genetic differentiation between spring- and autumn-spawning herring.
Chr	Start	End	Locus	Size(bp)	Opening-M-Value	Opening-P-value	Extreme-SNP count a	Gene_name b
scaffold100	73042	75042	Locus-M	2000	3.706	0.00374	50	MYSS_7
scaffold100	94968	97968	Locus-91	3000	-0.67	1.39e-05	33	.
scaffold1030	20567	23567	Locus-50	3000	-0.73	2.37e-05	0	TRIM47
scaffold1070	8000	11000	Locus-139	3000	-0.6	7.74e-05	0	.
scaffold1083	94409	95409	Locus-122	1000	-0.71	0.000801	0	H2-EB1_5
scaffold1084	12363	17363	Locus-13	5000	-0.85	0.000425	0	.
scaffold10867	0	2935	Locus-145	2935	-1.6	0.000143	0	.
scaffold11554	0	1686	Locus-97	1686	-0.97	0.000257	0	.
scaffold1175	161970	170970	Locus-49	9000	-0.86	5.84e-05	0	.
scaffold119	84173	89173	Locus-7	5000	-0.67	0.000256	0	.
scaffold1213	32205	51205	Locus-52	19000	-0.67	0.00061	0	.
scaffold1288	71704	75704	Locus-53	4000	-1.39	6.96e-05	0	.
scaffold1288	88172	91172	Locus-55	3000	-1.35	3.03e-05	0	.
scaffold1420	132156	133156	Locus-16	1000	-0.62	5.44e-06	19	CEP128
scaffold1440	907420	909668	Locus-11	2248	0.8	0.000479	23	.
scaffold1487	47398	48398	Locus-32	1000	-0.62	0.000417	0	.
scaffold1492	0	4481	Locus-74	4481	-0.77	0.000783	0	.
scaffold1550	126628	132628	Locus-59	6000	-0.84	0.000189	0	.
scaffold1550	134403	141403	Locus-60	7000	-0.72	0.000388	0	.
scaffold1771	8314	15216	Locus-110	6902	-0.79	0.000756	0	.
scaffold18	1228581	1243718	Locus-47-8	9137	-0.8	0.000257	0	GIMAP8_4
scaffold1868	8259	23259	Locus-19	15000	-1.62	7.99e-05	0	PURC
scaffold1868	43646	52054	Locus-24	8408	-1.85	0.000448	0	.
scaffold1868	52665	58665	Locus-26	6000	-1.38	6.56e-05	0	.
scaffold1868	59665	61884	Locus-28	2219	-2.69	7.15e-06	0	.
scaffold1868	67789	72035	Locus-29	4246	-0.94	0.000613	0	.
scaffold2152	16731	19731	Locus-118	3000	-0.96	0.000496	0	.
scaffold2152	52202	55202	Locus-119	3000	-0.8	0.00045	0	CD38_3
scaffold225	66222	69222	Locus-8	3000	-1.18	0.000632	0	.
scaffold2385	0	3000	Locus-120	3000	-0.6	0.00028	12	MYSS_16
scaffold2404	18155	27155	Locus-3	9000	-0.64	0.000293	0	CMPK2_2
scaffold260	82285	87285	Locus-113	5000	-1.19	2.87e-05	0	.
scaffold2848	1000	2647	Locus-33	1647	-0.82	5.6e-05	0	.
scaffold312	3481935	3483901	Locus-83	1966	-0.6	8.73e-06	0	F54H12.3_3
scaffold3359	35182	45182	Locus-15	10000	-0.78	0.000126	0	.
scaffold3428	1000	2001	Locus-30	1001	-1.2	6.01e-05	0	.
scaffold357	31808	38052	Locus-37	6244	-0.89	4.44e-06	0	.
scaffold357	77457	84457	Locus-38	7000	-0.96	0.000141	0	.
scaffold3965	5000	8000	Locus-141	3000	-0.66	0.000238	0	.
scaffold481	2809649	2815649	Locus-101	6000	0.74	0.000826	54	.
scaffold481	2831035	2834088	Locus-105	3053	-1.2	1.23e-06	41	.
scaffold481	2916675	2920675	Locus-106	4000	0.62	0.000569	58	.
scaffold5257	0	1887	Locus-143	1887	-0.78	0.000125	0	.
scaffold53	32831	35831	Locus-124	3000	-0.7	2.59e-05	7	GIMAP8_5
scaffold560	22594	25594	Locus-98	3000	-0.76	0.000259	0	.
scaffold564	93254	95254	Locus-108	2000	-0.81	0.000329	0	NEK5
scaffold574	29571	30571	Locus-31	1000	-0.7	5.93e-05	0	.
scaffold606	12624	13624	Locus-135	1000	-0.78	0.000482	0	ENV
scaffold606	37180	39180	Locus-137	2000	-0.97	0.000122	0	ENV
scaffold622	2198694	2199694	Locus-100	1000	0.76	0.000575	0	MGAT4C
scaffold641	43314	44314	Locus-41	1000	-1.14	0.000224	0	.
scaffold641	100387	104628	Locus-43	4241	-1.38	5.84e-05	0	.
scaffold641	155506	159506	Locus-45	4000	-1.5	0.000124	0	.
scaffold655	0	5000	Locus-114	5000	-0.94	7.33e-05	0	.
scaffold655	12124	22479	Locus-116-7	6355	-0.78	0.000318	0	.
scaffold686	330788	333078	Locus-79	2290	-0.71	0.00056	0	.
scaffold7	3617577	3622577	Locus-131	5000	-0.62	5.28e-05	0	.
scaffold760	30993	35993	Locus-126	5000	-1.2	2.04e-05	0	.
scaffold760	91683	96683	Locus-127	5000	-0.79	0.000359	0	.
scaffold760	155293	159492	Locus-129	4199	-0.83	0.000279	0	ZBED4
scaffold777	28275	34275	Locus-81	6000	-0.83	0.000552	2	GIMAP4_2
scaffold789	60465	61465	Locus-86	1000	-1.19	0.000126	0	.
scaffold789	159280	165280	Locus-87	6000	-0.66	4.2e-05	0	.
scaffold829	133430	142430	Locus-67	9000	-1.24	0.000495	0	GIMAP8_13
scaffold829	146430	151430	Locus-68	5000	-0.65	0.000868	0	GIMAP8_13
scaffold829	169770	175770	Locus-70	6000	-0.94	0.000895	0	GIMAP8_13
scaffold841	0	10425	Locus-64	10425	-1.42	0.000273	0	.
scaffold841	48958	50958	Locus-66	2000	-0.9	4.38e-05	0	.
scaffold88	1688511	1690511	Locus-84	2000	0.68	0.000868	0	TOP2B_2
a Count of significant SNPs -log10(p)>=20 +/- 10 kb of a given locus
b Genes within +/- 10 kb of a given locus

## Sheet: 3E
Supplementary file 3E Genomic distributions of different categories of SNPs in different delta allele frequency (dAF) bins.
A. Atlantic vs. Baltic
		Coding (non-synonymous)					Coding (synonymous)					UTR					5 kb upstream					5kb downstream					Intron					Intergenic
dAF bina	Total SNPs	Expectedb	Observed	Proportion (%)c	M-valued	P-valuee	Expectedb	Observed	Proportion (%)c	M-valued	P-valuee	Expectedb	Observed	Proportion (%)c	M-valued	P-valuee	Expectedb	Observed	Proportion (%)c	M-valued	P-valuee	Expectedb	Observed	Proportion (%)c	M-valued	P-valuee	Expectedb	Observed	Proportion (%)c	M-valued	P-valuee	Expectedb	Observed	Proportion (%)c	M-valued	P-valuee
0-0.05	2529434	28835.5	27960	1.10539	-0.0484467	1.77295e-05	55900.5	55420	2.191	-0.0103167	0.203643	66524.1	65451	2.58757	-0.0222695	0.00283279	333126	331408	13.1021	-0.00780045	0.0252915	236502	235497	9.31026	-0.00551392	0.175482	875690	882316	34.882	0.0107214	4.52652e-06	932855	931382	36.8218	-0.00226499	0.322665
0.05-0.10	732773	8353.61	8590	1.17226	0.0362954	0.0357468	16194.3	16477	2.24858	0.0271066	0.0305033	19271.9	19179	2.61732	-0.00578089	0.620714	96506.2	96006	13.1017	-0.00783606	0.150066	68514.3	68808	9.39008	0.00680196	0.282888	253686	251612	34.337	-0.011997	0.00105048	270247	272101	37.1331	0.00988061	0.00552416
0.10-0.15	178638	2036.47	2315	1.29592	0.180977	5.70048e-09	3947.9	3944	2.20782	0.000711776	0.982726	4698.18	5199	2.91036	0.147325	1.66719e-12	23526.6	24469	13.6975	0.0563219	2.4031e-08	16702.7	16913	9.46775	0.0186856	0.117295	61844.5	59795	33.4727	-0.0487736	2.87014e-12	65881.7	66003	36.9479	0.0026692	0.693608
0.15-0.20	54571	622.109	780	1.42933	0.322343	8.7946e-10	1206.02	1212	2.22096	0.00927454	0.837581	1435.22	1685	3.08772	0.232672	1.07581e-10	7187	7969	14.603	0.14867	1.60838e-17	5102.39	5151	9.43908	0.0143101	0.504196	18892.5	17702	32.4385	-0.0940535	7.46331e-14	20125.8	20072	36.7814	-0.0038454	0.751792
0.20-0.30	32199	367.069	533	1.65533	0.534123	3.05569e-17	711.598	734	2.27957	0.0468554	0.397002	846.834	1066	3.31066	0.33325	1.61799e-13	4240.61	4480	13.9135	0.0788886	0.000661145	3010.61	3164	9.82639	0.0723257	0.00761147	11147.3	10268	31.8892	-0.118692	5.0194e-13	11875	11954	37.1254	0.00958227	0.540574
0.30-0.50	14853	169.324	275	1.85148	0.695681	2.10271e-15	328.251	352	2.36989	0.102912	0.196317	390.634	491	3.30573	0.331099	6.50278e-07	1956.14	2182	14.6906	0.157302	2.18783e-06	1388.76	1479	9.95758	0.0914597	0.0210971	5142.11	4769	32.108	-0.108827	6.29718e-06	5477.79	5305	35.7167	-0.046225	0.046452
0.50-1	2781	31.7034	74	2.66091	1.21893	3.02428e-13	61.4601	95	3.41604	0.630415	3.25535e-05	73.1403	92	3.30816	0.33216	0.0342296	366.258	505	18.1589	0.463085	3.27332e-11	260.024	324	11.6505	0.317982	0.000192738	962.782	1034	37.1809	0.102801	0.0526986	1025.63	657	23.6246	-0.642534	5.1e-25
All	3545249		40527					78234					93163					467019					331336					1227496					1307474
B. Autumn vs. Spring spawners
		Coding (non-synonymous)					Coding (synonymous)					UTR					5 kb upstream					5kb downstream					Intron					Intergenic
dAF bina	Total SNPs	Expectedb	Observed	Proportion (%)c	M-valued	P-valuee	Expectedb	Observed	Proportion (%)c	M-valued	P-valuee	Expectedb	Observed	Proportion (%)c	M-valued	P-valuee	Expectedb	Observed	Proportion (%)c	M-valued	P-valuee	Expectedb	Observed	Proportion (%)c	M-valued	P-valuee	Expectedb	Observed	Proportion (%)c	M-valued	P-valuee	Expectedb	Observed	Proportion (%)c	M-valued	P-valuee
0-0.05	2451447	27946.5	28106	1.14651	0.00424815	0.708937	54177	53363	2.1768	-0.0197026	0.0162418	64473.1	64557	2.63342	0.00306983	0.683595	322856	323855	13.2108	0.00412016	0.240941	229210	229895	9.37793	0.00493351	0.228876	848691	847186	34.5586	-0.00271428	0.251237	904094	904485	36.896	0.000639612	0.782342
0.05-0.10	832534	9490.89	9349	1.12296	-0.0256936	0.124085	18399	18823	2.26093	0.0350067	0.00316008	21895.6	21544	2.58776	-0.0221651	0.0452175	109645	108918	13.0827	-0.00993299	0.0545791	77841.9	77534	9.31301	-0.0050881	0.398988	288223	289248	34.7431	0.00496643	0.151639	307039	307118	36.8895	0.000388579	0.90953
0.10-0.15	198835	2266.72	2262	1.13763	-0.00696923	0.832502	4394.25	4623	2.32504	0.0753489	0.000664412	5229.36	5276	2.65346	0.0140027	0.503027	26186.6	25751	12.9509	-0.0245376	0.0125391	18591.1	18029	9.06732	-0.0436604	0.000153632	68836.7	69277	34.8415	0.00904527	0.167455	73330.3	73617	37.0242	0.00564383	0.378824
0.15-0.20	41420	472.188	488	1.17817	0.0435572	0.524847	915.382	946	2.28392	0.0496039	0.306486	1089.35	1123	2.71125	0.0450883	0.311612	5455.01	5428	13.1048	-0.00750112	0.725687	3872.77	3821	9.22501	-0.0187853	0.44888	14339.6	14459	34.9083	0.0118089	0.402262	15275.7	15155	36.5886	-0.011429	0.409434
0.20-0.30	16073	183.232	230	1.43097	0.323998	0.000831053	355.213	356	2.21489	0.00532924	0.966593	422.72	505	3.14192	0.257774	8.72397e-05	2116.81	2237	13.9178	0.0793317	0.0155323	1502.83	1522	9.4693	0.0189211	0.635214	5564.47	5712	35.5379	0.0375973	0.0929241	5927.72	5511	34.2873	-0.105148	3.28157e-06
0.30-0.50	4062	46.3068	71	1.74791	0.612632	0.000470075	89.7702	96	2.36337	0.0989354	0.54156	106.831	129	3.17578	0.273239	0.0384025	534.965	673	16.5682	0.330822	3.89935e-08	379.797	397	9.77351	0.0645408	0.41021	1406.26	1407	34.6381	0.000600724	0.99	1498.07	1289	31.7331	-0.216833	2.75853e-06
0.50-1	878	10.0092	21	2.3918	1.0651	0.00110921	19.4038	27	3.07517	0.478758	0.111481	23.0914	29	3.30296	0.32989	0.267485	115.633	157	17.8815	0.440877	0.000480479	82.093	138	15.7175	0.749967	1.31791e-08	303.964	207	23.5763	-0.554422	6.72309e-07	323.806	299	34.0547	-0.114971	0.247073
All	3545249		40527					78234					93163					467019					331336					1227496					1307474
dAF bina: Binned delta allele frequency for the contrast Atlantic vs. Baltic (A) and Autumn vs. Spring spawners (B). dAF was calculated as absolute difference in mean reference allele frequency among the contrast
Expectedb : The expected number of SNPs in each category in each bin was calculated as p(category) X n(binX), where p(category) is the proportion of a specific SNP category in the entire genome and n(binX) is the total number of SNPs in a given bin.
Proportion (%)c: proportion of the specific annotation category in the specific dAF bin
M-valued: log2 fold change of the frequency of the given annotation category in the specific bin compared with the corresponding frequency across all bins
P-valuee: Statistical significance for the enrichment of the frequency of given annotation category in the specific bin, using standard chi square test (d.f. = 1)

## Sheet: 3F
Supplementary file 3F Non-synonymous substitutions showing strong genetic differentiation, delta allele frequency (dAF) > 0.5.
A. Comparison between Atlantic and Baltic herring
Scaffold	Position	Gene	dAFa	Top SNPb	Zebrafishc	Sticklebackc	Medakac	Spotted_Garc	Codc
5	170155	ITLN1	0.592215	Yes	YES	-	-	YES	-
5	170156	ITLN1	0.586369	No	NO	-	-	YES	-
100	35110	MYSS_7	0.512901	No	-	-	-	-	-
100	38508	MYSS_7	0.518932	No	-	-	-	-	-
100	133743	ENOPH1	0.60459	No	YES	NO	YES	YES	YES
100	150413	SCD5	0.506838	No	-	-	-	-	-
117	18793	OLR1496	0.643647	No	-	-	-	-	-
117	18794	OLR1496	0.644834	No	-	-	-	-	-
117	18919	OLR1496	0.640891	No	-	-	-	-	-
117	19628	OLR1496	0.64905	No	-	-	-	-	-
153	2816072	POLR1B	0.723936	No	NO	YES	YES	NO	YES
218	935414	SVEP1	0.502787	No	YES	YES	YES	NO	YES
218	942698	SVEP1	0.507782	No	YES	YES	YES	YES	YES
218	1052127	FHDC1	0.732232	No	-	-	-	-	-
218	1114612	PGM5	0.507999	No	YES	YES	YES	NO	YES
218	1121211	FOXD5	0.616334	No	YES	YES	YES	YES	YES
218	1190739	AOPEP	0.565137	Yes	NO	YES	YES	NO	YES
218	1193691	AOPEP	0.529975	No	NO	YES	YES	NO	YES
241	3500025	RGSL1	0.57084	No	YES	-	-	-	-
241	3501252	RGSL1	0.570891	No	YES	-	-	YES	-
241	3503955	RGSL1	0.551549	No	-	-	-	NO	-
241	3504962	RGSL1	0.563197	No	YES	-	-	NO	-
241	3505203	RGSL1	0.609402	No	-	-	-	-	-
241	3565284	SEC16B	0.507166	No	-	-	-	-	-
241	3569214	SEC16B	0.519832	No	-	-	-	-	-
241	3576908	SEC16B	0.525374	No	NO	-	-	-	-
287	507681	CECR1A	0.53487	No	YES	YES	YES	YES	YES
287	509941	CECR1A	0.549774	Yes	-	-	-	YES	-
287	518900	BCL2L13	0.515902	No	-	-	-	-	-
287	519092	BCL2L13	0.501587	No	-	-	-	-	-
287	519096	BCL2L13	0.511147	No	-	-	-	-	-
287	519320	BCL2L13	0.502799	No	-	-	-	-	-
287	524160	LCHN	0.524263	No	NO	YES	YES	YES	YES
287	525441	LCHN	0.556978	No	NO	YES	YES	YES	YES
287	534230	COG5	0.50298	No	YES	YES	NO	YES	YES
287	644531	SLCO1C1	0.542791	No	NO	-	-	YES	-
287	645825	SLCO1C1	0.510683	No	NO	-	-	-	-
287	650815	SLCO1C1	0.51896	No	NO	YES	NO	YES	NO
287	1050026	FGD4	0.537179	No	-	-	-	-	-
287	1050928	FGD4	0.520715	No	-	-	-	-	-
287	1058358	PRKAR2A	0.506778	No	YES	-	-	YES	YES
302	87428	TRIM16	0.545489	No	-	-	-	-	-
302	87436	TRIM16	0.601051	No	-	-	-	-	-
331	598401	KLHL33	0.582156	No	-	-	-	YES	-
331	598432	KLHL33	0.604852	No	YES	-	-	YES	-
331	599283	KLHL33	0.600861	No	NO	YES	YES	YES	YES
331	600534	KLHL33	0.554514	No	NO	YES	-	YES	YES
331	600697	KLHL33	0.597772	No	NO	YES	NO	YES	YES
331	600705	KLHL33	0.563067	No	NO	YES	NO	YES	YES
331	600752	KLHL33	0.526383	No	NO	YES	YES	YES	YES
331	600798	KLHL33	0.556938	No	NO	YES	NO	YES	YES
331	602025	C1QL4	0.543227	No	-	-	-	-	-
341	939599	NT5DC2	0.523528	No	NO	NO	NO	YES	YES
341	1098026	RHO	0.749356	No	YES	YES	YES	YES	YES
773	23028	GOLGB1	0.712206	No	YES	YES	NO	YES	YES
773	25722	GOLGB1	0.613174	No	YES	YES	YES	YES	YES
773	25767	GOLGB1	0.642021	No	YES	YES	YES	YES	YES
773	26030	GOLGB1	0.591549	No	YES	NO	YES	YES	NO
773	26189	GOLGB1	0.614447	No	YES	NO	YES	YES	NO
773	26661	GOLGB1	0.629386	No	YES	NO	YES	YES	NO
773	26967	GOLGB1	0.645093	No	YES	NO	YES	YES	NO
773	26994	GOLGB1	0.636277	No	-	-	-	-	-
773	27825	GOLGB1	0.642184	No	YES	YES	YES	YES	YES
773	28171	GOLGB1	0.655606	No	YES	NO	YES	YES	NO
2123	30783	HFE	0.545775	No	-	-	-	-	-
2123	70280	LRRC8C	0.847426	No	YES	YES	YES	YES	YES
2123	70478	LRRC8C	0.645441	No	YES	YES	YES	YES	YES
2123	71071	LRRC8C	0.848175	No	YES	YES	YES	YES	YES
2123	73329	LRRC8C	0.798772	No	YES	YES	YES	YES	YES
2123	77854	ANKZF1	0.662364	No	NO	YES	YES	NO	YES
2123	77855	ANKZF1	0.659849	No	NO	YES	YES	NO	YES
2123	77861	ANKZF1	0.665159	No	NO	YES	YES	NO	NO
2123	77862	ANKZF1	0.673453	No	NO	YES	YES	NO	-
2123	77863	ANKZF1	0.667816	No	NO	YES	YES	NO	-
B. Comparison between spring- and autumn-spawning herring
Scaffold	Position	Gene	dAFa	Top SNPb	Zebrafishc	Sticklebackc	Medakac	Spotted_Garc	Codc
100	34681	MYSS_7	0.573908	No	-	-	-	-	-
100	35110	MYSS_7	0.5956	No	-	-	-	-	-
100	38508	MYSS_7	0.623725	No	-	-	-	-	-
100	133743	ENOPH1	0.551414	No	YES	NO	YES	YES	YES
100	137539	TMEM150C	0.523679	No	YES	NO	NO	YES	YES
100	137584	TMEM150C	0.53423	No	YES	NO	NO	YES	YES
100	150413	SCD5	0.518757	No	-	-	-	-	-
241	3565263	SEC16B	0.547119	No	-	-	-	-	-
241	3565284	SEC16B	0.563988	No	-	-	-	-	-
241	3577528	SEC16B	0.504461	No	NO	-	-	-	-
312	2633011	SYNE1	0.637937	No	NO	-	-	YES	-
312	2660232	SYNE1	0.738169	No	-	-	-	-	-
312	2660548	SYNE1	0.523845	No	-	-	-	-	-
312	2665845	SYNE1	0.70323	No	NO	YES	YES	YES	YES
312	2666942	SYNE1	0.738502	No	NO	YES	YES	YES	YES
312	2680679	SYNE2	0.597533	No	-	-	-	-	-
312	2694371	SYNE2	0.51749	No	NO	-	-	NO	YES
481	2959928	BAI1	0.528728	No	-	-	-	-	-
1420	108994	TSHR	0.865226	No	YES	NO	YES	YES	YES
1420	109295	TSHR	0.68342	No	YES	NO	YES	YES	YES
1440	1007575	DCDC2	0.611386	Yes	YES	-	-	YES	YES
a dAF was calculated as absolute difference in mean reference allele frequency among the contrast
b the SNP is/is not the most strongly differentiated SNP in the associated region
c the SNP is/is not orthologous to coding sequence in other fish species, - represents that the SNP could not be lifted over to respective genomes of other fish

## Sheet: 3G
Supplementary file 3G Analysis of delta allele frequencies (dAF) for SNPs in 5'UTR and 3'UTR. Only SNPs called in all populations that had confident annotations were used in this analysis.
A. Atlantic vs. Baltic
		5' UTR					3' UTR
dAF bin	Total SNPs	Expected	Observed	Proportion (%)	M-value	P-value	Expected	Observed	Proportion (%)	M-value	P-value
0-0.1	3262268	21074.9	20677	0.633823	-0.0274981	0.05	64651.9	63955	1.96045	-0.0156348	0.05
>0.1	282981	1828.11	2226	0.786625	0.284099	5.6e-19	5608.14	6305	2.22806	0.168975	2.3e-19
B. Autumn- vs. Spring-spawning
		5' UTR					3' UTR
dAF bin	Total SNPs	Expected	Observed	Proportion (%)	M-value	P-value	Expected	Observed	Proportion (%)	M-value	P-value
0-0.2	3524241	22767.3	22715	0.644536	-0.00331691	0.81	69843.7	69785	1.98014	-0.00121223	0.88
>0.2	21008	135.716	188	0.894897	0.470144	8.9e-06	416.338	475	2.26104	0.190172	0.0041

## Sheet: 3H
Supplementary file 3H Analysis of delta allele frequencies (dAF) for SNPs within the 5 kb region upstream of start of transcription.
A. Atlantic vs Baltic (dAF > 0.1, total SNPs = 283,042)
Upstream of TSS*	Expected	Observed	Proportion (%)	M-value	P-value
<1kb	7899.71	8805	3.11085	0.156523	2.42848e-35
1-2 kb	7346.12	7715	2.72574	0.0706836	1.86195e-10
2-3 kb	7201.46	7853	2.7745	0.124955	6.7838e-22
3-4 kb	7291.83	7532	2.66109	0.0467518	1.05327e-06
4-5 kb	7546.27	7700	2.72044	0.0290944	7.24083e-05
B. Autumn vs Spring (dAF > 0.2, total SNPs = 21,013)
Upstream of TSS*	Expected	Observed	Proportion (%)	M-value	P-value
<1kb	586.473	720	3.42645	0.295931	2.98789e-10
1-2 kb	545.375	577	2.74592	0.0813227	0.0491575
2-3 kb	534.635	653	3.1076	0.288528	6.85172e-09
3-4 kb	541.345	572	2.72212	0.0794679	0.0545126
4-5 kb	560.234	545	2.59363	-0.0397739	0.993698
* TSS : Transcription start site
